# Supplementary material for: Competition in the chaperone-client network subordinates cell-cycle entry to growth and stress
Source: Life Sci Alliance. 2019 Apr 15;2(2):e201800277. doi: 10.26508/lsa.201800277 (PMC6467244; doi:10.26508/lsa.201800277)
Supplement: Supplementary file 3 [file LSA-2018-00277_SdataF3.xlsx]

## Sheet: Panel B
Model parameter sets
Parameter#	kb	kr	kdProtU	SCln3	SYdj1
3000	1.07366	0.297278	0.0923753	0.117997	0.00123131
3001	0.988398	0.134444	0.127646	0.136979	0.00205745
3002	0.972704	0.250375	0.0716182	0.124154	0.00141076
3003	1.00349	0.347067	0.0790993	0.125045	0.00111186
3004	0.935973	0.390756	0.0636121	0.1163	0.00105199
3005	0.980304	0.447953	0.0693556	0.128891	0.000824212
3006	0.958014	0.30871	0.0793108	0.126825	0.00126072
3007	0.933587	0.170651	0.122894	0.127952	0.00168588
3008	1.04744	0.440001	0.0729131	0.126217	0.00085794
3009	1.14065	0.285051	0.0759436	0.129036	0.00126102
3010	1.05471	0.471023	0.057746	0.119873	0.000934922
3011	0.965018	0.389474	0.0744813	0.127459	0.000980346
3012	1.00254	0.444396	0.0626887	0.126202	0.000889771
3013	1.08702	0.157308	0.117212	0.120039	0.00197009
3014	0.927125	0.384586	0.0670923	0.116144	0.00104596
3015	1.04459	0.285338	0.0818515	0.138816	0.00120713
3016	1.01854	0.21165	0.0829663	0.146863	0.00151444
3017	1.04725	0.198726	0.0927802	0.121519	0.00164496
3018	0.951019	0.392373	0.0701315	0.122703	0.000972848
3019	1.06927	0.238134	0.0940038	0.108856	0.00146707
3020	1.11854	0.321732	0.0942617	0.13373	0.00109113
3021	1.00932	0.348055	0.0782791	0.120957	0.00114676
3022	0.9999	0.198936	0.0877684	0.145529	0.0015381
3023	1.0681	0.233776	0.093641	0.114144	0.00152736
3024	0.886461	0.143489	0.116084	0.139287	0.00187474
3025	1.06537	0.470649	0.0887972	0.177495	0.000616008
3026	1.17714	0.158298	0.104871	0.112688	0.00199124
3027	1.02751	0.239897	0.098982	0.124884	0.00132071
3028	1.11197	0.318273	0.0721731	0.13896	0.00116647
3029	1.09836	0.464904	0.0596877	0.161262	0.000786523
3030	0.98686	0.404186	0.0756569	0.125537	0.000878877
3031	0.997427	0.326164	0.075229	0.1296	0.00117506
3032	1.16347	0.291894	0.113018	0.116326	0.00112467
3033	0.950452	0.42017	0.0642272	0.127776	0.000974446
3034	1.05074	0.271976	0.09472	0.135153	0.00122235
3035	1.05471	0.471023	0.057746	0.119873	0.000934922
3036	1.14977	0.46394	0.0748868	0.141637	0.000716124
3037	0.865037	0.214154	0.137644	0.158465	0.00106716
3038	1.12767	0.339574	0.0913498	0.138405	0.000930827
3039	0.970756	0.240393	0.0825168	0.129213	0.00139834
3040	1.00502	0.389562	0.0758138	0.116123	0.0010342
3041	0.934369	0.387257	0.0694403	0.126222	0.000974849
3042	0.923196	0.378925	0.0746874	0.126292	0.000962576
3043	0.910764	0.276066	0.110344	0.141307	0.00106163
3044	1.06972	0.257564	0.0910376	0.140808	0.001224
3045	1.20769	0.215092	0.086497	0.107868	0.00163251
3046	1.6176	0.0165697	0.38827	0.169046	0.0108434
3047	0.982633	0.0664486	0.219551	0.1308	0.00285944
3048	1.0587	0.292784	0.0953868	0.167248	0.000977241
3049	1.05542	0.273016	0.0960569	0.126037	0.00127358
3050	0.977484	0.422818	0.0683858	0.128993	0.000848411
3051	1.07271	0.415222	0.0674358	0.131343	0.000985252
3052	0.967185	0.366282	0.0677279	0.125306	0.00113796
3053	0.932001	0.443667	0.0653525	0.12452	0.000909432
3054	1.03913	0.189701	0.0978753	0.135634	0.00147192
3055	0.948003	0.0844617	0.20177	0.112223	0.00266022
3056	0.947882	0.267705	0.0799281	0.126337	0.00125924
3057	0.967931	0.305787	0.0775912	0.124103	0.00110808
3058	0.909217	0.426567	0.0706179	0.132136	0.00083661
3059	0.972865	0.374607	0.071904	0.135809	0.000916312
3060	1.02436	0.260412	0.0847469	0.121429	0.00129226
3061	0.814776	0.299549	0.0841603	0.157536	0.00101587
3062	0.96678	0.421081	0.0682693	0.124929	0.00092664
3063	0.91903	0.397058	0.0719923	0.119656	0.000954506
3064	1.01983	0.42023	0.0675438	0.130409	0.000882167
3065	1.00502	0.389562	0.0758138	0.116123	0.0010342
3066	0.95691	0.470442	0.0662335	0.127829	0.000847472
3067	1.09225	0.36491	0.0791261	0.123257	0.00102623
3068	0.986149	0.321554	0.0930319	0.139193	0.00101089
3069	1.04533	0.503627	0.069809	0.138051	0.000770317
3070	0.914588	0.377019	0.0731945	0.124224	0.0010549
3071	1.00929	0.3463	0.0787825	0.121177	0.00115083
3072	0.955142	0.32394	0.0875818	0.140895	0.00106537
3073	1.06918	0.46099	0.0624777	0.130128	0.000822981
3074	1.02128	0.19436	0.132519	0.108327	0.00156495
3075	0.861186	0.252031	0.0912202	0.124427	0.00133355
3076	0.891578	0.0687375	0.199977	0.151717	0.00278266
3077	0.977677	0.29885	0.085522	0.129931	0.00110085
3078	1.08544	0.523269	0.0531172	0.174231	0.000680354
3079	1.03913	0.189701	0.0978753	0.135634	0.00147192
3080	0.990436	0.272645	0.0880085	0.122865	0.00129231
3081	1.0289	0.258743	0.0844083	0.122642	0.00134343
3082	1.18928	0.168476	0.134786	0.135808	0.00140228
3083	0.984448	0.351446	0.073321	0.126567	0.00112718
3084	0.925084	0.334402	0.0898973	0.123473	0.00101462
3085	1.05343	0.306419	0.0797382	0.142586	0.00107713
3086	0.986042	0.321461	0.0721735	0.127048	0.00110665
3087	0.867729	0.341629	0.0752679	0.141367	0.000918558
3088	0.995492	0.449579	0.0687335	0.124181	0.000831242
3089	1.02795	0.360828	0.0747309	0.132705	0.00100874
3090	1.07841	0.232162	0.109495	0.132431	0.00122771
3091	0.852342	0.413695	0.066087	0.128426	0.000936398
3092	0.979216	0.406816	0.0691857	0.123802	0.000961096
3093	1.02646	0.478859	0.0558813	0.130063	0.000900629
3094	0.93949	0.158105	0.100275	0.136447	0.00181689
3095	0.967162	0.358072	0.0677295	0.121036	0.00109593
3096	0.961816	0.282769	0.090494	0.128762	0.00115879
3097	0.985693	0.00939394	0.410637	0.240581	0.0200589
3098	1.12635	0.0764685	0.16201	0.117056	0.00327411
3099	0.923687	0.155428	0.115145	0.137964	0.00179167
3100	1.1833	0.587803	0.108814	0.25866	0.00038034
3101	1.07771	0.0262258	0.222393	0.141268	0.008362
3102	1.1603	0.339889	0.139878	0.120065	0.0008661
3103	1.01801	0.265463	0.0785711	0.125611	0.00140662
3104	1.03021	0.441249	0.0670005	0.13628	0.000911691
3105	1.01779	0.256556	0.095885	0.110598	0.00134714
3106	0.948003	0.0844617	0.20177	0.112223	0.00266022
3107	0.908304	0.267739	0.0761286	0.124395	0.00140735
3108	0.91	0.503942	0.0628933	0.138197	0.000754567
3109	1.00099	0.375899	0.0683567	0.131668	0.00102607
3110	1.0199	0.23474	0.0920679	0.12047	0.0014338
3111	0.812271	0.304873	0.0835288	0.157531	0.00100178
3112	1.02269	0.296108	0.0687652	0.140097	0.00115752
3113	0.90111	0.505758	0.0604921	0.161784	0.00073624
3114	0.890591	0.388365	0.0725591	0.125956	0.000919336
3115	0.916236	0.349878	0.063797	0.144059	0.00101683
3116	0.934369	0.387257	0.0694403	0.126222	0.000974849
3117	1.14799	0.356823	0.0783802	0.120073	0.0010447
3118	0.990902	0.530877	0.0611327	0.158053	0.000701406
3119	0.884173	0.185294	0.0870302	0.14745	0.00160919
3120	1.02723	0.327844	0.0808522	0.139664	0.001016
3121	0.963768	0.250442	0.0912424	0.126139	0.00128212
3122	0.840964	0.186792	0.0937258	0.143404	0.00154096
3123	0.973614	0.0635694	0.225809	0.146662	0.00315158
3124	0.830704	0.273298	0.0836409	0.153024	0.00116475
3125	0.906068	0.146347	0.106009	0.139289	0.00187943
3126	1.08027	0.285527	0.0879878	0.129373	0.00120734
3127	0.927307	0.410329	0.0640109	0.125897	0.00103517
3128	1.18786	0.407432	0.0609992	0.161669	0.000857791
3129	0.934817	0.466655	0.0647057	0.131208	0.000821879
3130	0.929616	0.274357	0.089179	0.119922	0.0012764
3131	0.9573	0.359082	0.0754101	0.129744	0.00105673
3132	0.968063	0.498779	0.0626445	0.136124	0.000771765
3133	0.955139	0.320178	0.0765154	0.123903	0.00106298
3134	0.906026	0.328226	0.123067	0.119414	0.000928498
3135	0.860713	0.375671	0.0689194	0.133406	0.00104292
3136	0.944088	0.554331	0.0562452	0.144045	0.000715631
3137	1.04934	0.355949	0.0706852	0.12448	0.0011464
3138	0.967306	0.310184	0.0822705	0.127259	0.00113195
3139	0.979416	0.331528	0.080381	0.142247	0.00110829
3140	1.04464	0.169155	0.102342	0.109462	0.00183021
3141	0.861239	0.391432	0.0631956	0.122985	0.00102977
3142	0.914491	0.44211	0.067316	0.128687	0.000869253
3143	0.923867	0.328906	0.075159	0.127145	0.00104602
3144	0.970814	0.193967	0.133804	0.166958	0.00113947
3145	0.843767	0.231621	0.104439	0.194287	0.00101355
3146	1.01011	0.361685	0.0771875	0.138605	0.00096534
3147	0.846337	0.0283895	0.267743	0.153284	0.00646419
3148	1.05301	0.207593	0.103828	0.132075	0.00151674
3149	0.977134	0.0656799	0.192505	0.103215	0.00351291
3150	1.02539	0.320201	0.087803	0.121776	0.00118285
3151	1.22859	0.0288078	0.210328	0.1261	0.00709493
3152	0.981593	0.157947	0.121698	0.132129	0.00179028
3153	1.27769	0.212885	0.106743	0.119297	0.00149455
3154	1.06096	0.760124	0.0386919	0.208339	0.000483528
3155	1.01809	0.327406	0.0733374	0.118328	0.00111275
3156	0.922476	0.416776	0.0648014	0.140046	0.000952929
3157	0.986056	0.340689	0.0713956	0.133526	0.00110066
3158	0.964211	0.341004	0.079073	0.124491	0.0011131
3159	1.03471	0.400637	0.107813	0.131122	0.000786441
3160	1.00953	0.38015	0.0667103	0.126848	0.00100857
3161	0.937885	0.308758	0.0772299	0.130409	0.00116417
3162	0.967638	0.442551	0.0683092	0.130032	0.00087295
3163	0.988405	0.234651	0.0901318	0.120915	0.00143216
3164	0.91903	0.397058	0.0719923	0.119656	0.000954506
3165	0.934286	0.443129	0.0609094	0.146461	0.000796306
3166	0.945075	0.251424	0.0793229	0.149749	0.00123709
3167	0.773156	0.275762	0.129549	0.143954	0.000929745
3168	1.10141	0.248533	0.0887299	0.122491	0.00133818
3169	1.03092	0.29915	0.0933619	0.135799	0.0010864
3170	1.01829	0.360651	0.0655423	0.13315	0.00103503
3171	0.905778	0.292978	0.0846648	0.12838	0.00106901
3172	1.42163	0.0315924	0.223013	0.113393	0.00700087
3173	0.833419	0.0618734	0.218386	0.125519	0.00355005
3174	0.974757	1.01379	0.0470306	0.23763	0.000346629
3175	0.673059	0.134192	0.128584	0.146023	0.00179107
3176	0.915147	0.0617091	0.204266	0.141583	0.00312105
3177	1.04233	0.229533	0.0984251	0.125468	0.00140791
3178	1.039	0.145068	0.12426	0.141206	0.00171506
3179	0.961022	0.407154	0.0766334	0.128756	0.000859576
3180	0.879899	0.283306	0.0858984	0.10435	0.00138811
3181	0.906381	0.186207	0.141732	0.127722	0.00148702
3182	1.1329	0.472565	0.060798	0.133973	0.000854738
3183	0.971632	0.166683	0.141479	0.118608	0.00160372
3184	1.1063	0.374709	0.0742679	0.11545	0.0010304
3185	1.01914	0.216532	0.104912	0.120265	0.00149559
3186	1.03578	0.770816	0.0486928	0.169389	0.000529471
3187	0.861067	0.353931	0.0684446	0.130972	0.00106008
3188	0.994563	0.178231	0.0861611	0.136637	0.00171913
3189	0.934286	0.443129	0.0609094	0.146461	0.000796306
3190	0.939198	0.247759	0.0798253	0.149607	0.00124477
3191	0.914491	0.44211	0.067316	0.128687	0.000869253
3192	1.07796	0.276149	0.0834886	0.125008	0.00129113
3193	1.03092	0.29915	0.0933619	0.135799	0.0010864
3194	0.956316	0.439635	0.0544906	0.129133	0.00102493
3195	1.47764	0.0217021	0.269464	0.135918	0.00985175
3196	1.01174	0.243246	0.0975431	0.134097	0.00139342
3197	0.991814	0.100159	0.15739	0.111405	0.00253407
3198	0.980935	0.151761	0.0978822	0.11914	0.00195821
3199	0.989615	0.216134	0.105788	0.135984	0.00121803
3200	1.35403	0.0593978	0.275397	0.110666	0.00331346
3201	1.0378	0.288143	0.084879	0.1331	0.00112907
3202	1.08881	0.340256	0.0917327	0.111413	0.00113629
3203	1.16999	0.195988	0.106322	0.13597	0.00148332
3204	1.04971	0.450806	0.0564717	0.125047	0.000898924
3205	1.078	0.366313	0.0824977	0.134084	0.000904216
3206	0.964211	0.341004	0.079073	0.124491	0.0011131
3207	1.03471	0.400637	0.107813	0.131122	0.000786441
3208	1.1063	0.374709	0.0742679	0.11545	0.0010304
3209	0.949177	0.517686	0.0589649	0.143821	0.000740977
3210	0.961179	0.363165	0.0694863	0.122748	0.00101329
3211	1.19473	0.566465	0.0532051	0.129886	0.000804354
3212	0.975085	0.191776	0.113027	0.116134	0.00157664
3213	0.950878	0.609505	0.0545892	0.177908	0.000572439
3214	0.891665	0.409887	0.0696092	0.126403	0.000960417
3215	0.793132	0.316532	0.0988676	0.146456	0.000927139
3216	0.781133	0.246965	0.0897047	0.125545	0.00149877
3217	0.996418	0.382263	0.0732433	0.123745	0.000996277
3218	1.2195	0.475105	0.0707773	0.121817	0.000849081
3219	1.14716	0.249435	0.0844251	0.123297	0.00136429
3220	1.3635	0.0381232	0.202049	0.114733	0.00601004
3221	0.80105	0.12159	0.111786	0.154404	0.00223804
3222	1.19472	0.158686	0.132662	0.137174	0.00164754
3223	0.998834	0.132081	0.108795	0.126566	0.00209193
3224	0.833861	0.0397033	0.18999	0.140582	0.00548313
3225	1.08726	0.207159	0.107009	0.117173	0.00142145
3226	0.879828	0.389296	0.0648787	0.125473	0.00106536
3227	1.03195	0.442873	0.0667266	0.136717	0.000912663
3228	0.94065	0.430877	0.0588686	0.125626	0.000938627
3229	0.955578	0.18567	0.143193	0.120735	0.0015533
3230	1.1329	0.472565	0.060798	0.133973	0.000854738
3231	1.03471	0.400637	0.107813	0.131122	0.000786441
3232	0.793763	0.226353	0.100974	0.143067	0.00137847
3233	1.0211	0.222852	0.0971576	0.130736	0.00149201
3234	0.958305	0.38075	0.0707507	0.124662	0.00100274
3235	0.990288	0.358141	0.0732618	0.131589	0.000939722
3236	1.1045	0.373185	0.0647845	0.131467	0.000949332
3237	0.983879	0.115416	0.129147	0.1275	0.00215904
3238	1.03849	0.358266	0.0791129	0.131073	0.000931158
3239	0.961749	0.287872	0.0748958	0.123162	0.00135654
3240	1.05384	0.332905	0.0841547	0.112622	0.00108941
3241	0.4009	0.100929	0.0956843	0.222863	0.00223625
3242	0.962994	0.41865	0.0665217	0.117108	0.000967317
3243	0.846337	0.0283895	0.267743	0.153284	0.00646419
3244	1.3635	0.0381232	0.202049	0.114733	0.00601004
3245	1.29754	0.288057	0.156405	0.118194	0.00103715
3246	1.0582	0.268327	0.103491	0.130952	0.0011782
3247	1.17734	0.0921627	0.164276	0.119674	0.00260335
3248	1.10599	0.299125	0.0869388	0.144731	0.00113037
3249	1.0791	0.158574	0.110463	0.117776	0.00199361
3250	0.956006	0.443483	0.0667288	0.133108	0.000848497
3251	0.94065	0.430877	0.0588686	0.125626	0.000938627
3252	1.04289	0.341877	0.0641812	0.117558	0.00114225
3253	1.23254	0.434083	0.0859203	0.181725	0.000583466
3254	0.971632	0.166683	0.141479	0.118608	0.00160372
3255	0.860713	0.375671	0.0689194	0.133406	0.00104292
3256	0.993902	0.243637	0.0855433	0.135534	0.0014357
3257	0.958305	0.38075	0.0707507	0.124662	0.00100274
3258	0.907449	0.404049	0.0599586	0.13166	0.000981632
3259	1.1418	0.418396	0.0631558	0.131374	0.000865272
3260	0.908184	0.275002	0.069562	0.130248	0.00130341
3261	1.03849	0.358266	0.0791129	0.131073	0.000931158
3262	1.05291	0.510889	0.0614754	0.149136	0.000698968
3263	1.05384	0.332905	0.0841547	0.112622	0.00108941
3264	0.4009	0.100929	0.0956843	0.222863	0.00223625
3265	1.00257	0.283897	0.0905902	0.127857	0.00114948
3266	0.980418	0.352995	0.0688942	0.122013	0.00111753
3267	0.561064	0.0679981	0.37695	0.155448	0.00310948
3268	0.953289	0.304059	0.0741948	0.14784	0.00118257
3269	1.18408	0.165198	0.128919	0.136278	0.00161157
3270	0.998834	0.132081	0.108795	0.126566	0.00209193
3271	1.34158	0.0609827	0.270544	0.111438	0.00325072
3272	0.777199	0.0423162	0.628074	0.165185	0.00404413
3273	0.888791	0.371063	0.0661416	0.124968	0.00110873
3274	0.962579	0.241327	0.0937554	0.119553	0.0014165
3275	0.857379	0.101838	0.205413	0.107457	0.00233179
3276	0.929868	0.372495	0.0949775	0.184482	0.000735133
3277	0.992118	0.168993	0.150294	0.129501	0.00156118
3278	0.713252	0.290875	0.0841781	0.146088	0.00115747
3279	0.961656	0.322141	0.0747634	0.136518	0.0010498
3280	1.06461	0.416498	0.069684	0.131907	0.000976497
3281	0.953957	0.340364	0.0710846	0.133674	0.00104764
3282	1.06016	0.331743	0.0823467	0.133383	0.00112371
3283	1.12607	0.257021	0.0961269	0.117436	0.00125318
3284	1.27196	0.158523	0.168154	0.143658	0.00136808
3285	1.06851	0.192106	0.101659	0.123096	0.00158207
3286	1.02472	0.401526	0.0890862	0.122175	0.000922194
3287	1.21591	0.280265	0.102159	0.117534	0.00112971
3288	0.982942	0.245686	0.109564	0.147502	0.00100395
3289	1.06316	0.0649447	0.271934	0.111216	0.00347559
3290	1.02916	0.181189	0.12851	0.0993413	0.00183827
3291	1.041	0.417797	0.0719843	0.124291	0.00095196
3292	1.02368	0.252377	0.0888132	0.141047	0.00128494
3293	0.978635	0.0613977	0.187513	0.124394	0.0034813
3294	0.833861	0.0397033	0.18999	0.140582	0.00548313
3295	1.66022	0.0328475	5.22057	0.128456	0.0055879
3296	0.969192	0.347317	0.0583084	0.120442	0.00127761
3297	0.967179	0.404537	0.0772117	0.128803	0.0008615
3298	0.914117	0.389935	0.0605547	0.135926	0.000947045
3299	1.14047	0.200648	0.110289	0.130423	0.00140407
3300	0.94638	0.286865	0.107469	0.128864	0.000984582
3301	1.05006	0.366973	0.0957648	0.132683	0.000841322
3302	0.984687	0.457301	0.0568556	0.124091	0.000971662
3303	0.919139	0.351413	0.0576284	0.123193	0.00114725
3304	1.02857	0.42698	0.0613853	0.129405	0.000945751
3305	0.974768	0.150412	0.188174	0.135046	0.00154305
3306	1.07408	0.215353	0.112073	0.121277	0.00135977
3307	0.974981	0.34255	0.0734942	0.117453	0.00104664
3308	0.85797	0.351199	0.0682588	0.126688	0.00107037
3309	1.2035	0.328839	0.110209	0.148726	0.000801741
3310	1.11932	0.340712	0.101496	0.115292	0.000944679
3311	0.872565	0.371198	0.0796987	0.136255	0.000952819
3312	1.09245	0.170809	0.126943	0.115801	0.0015557
3313	1.30432	0.527679	0.0717179	0.265021	0.00050073
3314	0.931745	0.0385067	0.299808	0.119311	0.00592951
3315	1.07852	0.336214	0.100985	0.134211	0.000994653
3316	0.687607	0.181789	0.106927	0.121213	0.00187532
3317	3.57738	3.07027	0.0354965	0.362971	0.000102116
3318	1.34657	0.0263044	0.354865	0.135718	0.0078394
3319	1.62511	0.655897	0.0717515	0.168026	0.000501957
3320	1.07126	0.243173	0.0956707	0.125343	0.00137078
3321	0.599182	0.149085	0.076512	0.133265	0.0021427
3322	0.892818	0.389207	0.0648416	0.154095	0.000949918
3323	1.14285	0.317492	0.096747	0.135328	0.000941241
3324	1.09914	0.297153	0.0817911	0.14105	0.00116801
3325	0.857348	0.496997	0.054048	0.140252	0.000845044
3326	1.06444	0.274827	0.0983336	0.109709	0.00126449
3327	0.867017	0.34123	0.075319	0.141427	0.000918072
3328	1.02857	0.42698	0.0613853	0.129405	0.000945751
3329	0.974975	0.307802	0.099873	0.138213	0.000935482
3330	1.07408	0.215353	0.112073	0.121277	0.00135977
3331	0.908184	0.275002	0.069562	0.130248	0.00130341
3332	1.09424	0.312126	0.0743543	0.139695	0.0010988
3333	1.18811	0.349194	0.0762074	0.140106	0.000904681
3334	1.0486	0.191442	0.11139	0.119475	0.00166304
3335	0.653769	0.119132	0.0943552	0.12473	0.00294463
3336	0.859193	0.369588	0.0736019	0.126247	0.00103605
3337	0.808874	0.13429	0.153462	0.143945	0.00159624
3338	1.75564	0.0256052	0.291371	0.127568	0.00790487
3339	0.578648	0.00846482	0.748423	0.296663	0.0182576
3340	1.31542	0.0189029	0.472131	0.155054	0.0106813
3341	1.41772	0.0399329	0.222433	0.101257	0.00597522
3342	1.35051	0.0418684	0.325178	0.103558	0.00533062
3343	2.50894	0.00726014	0.481947	0.281265	0.0239754
3344	1.68024	0.390887	0.121452	0.102872	0.000804364
3345	0.956006	0.443483	0.0667288	0.133108	0.000848497
3346	1.2456	0.25573	0.0862237	0.118098	0.00136107
3347	0.938592	0.448914	0.0822278	0.129461	0.000783838
3348	1.09233	0.248762	0.0881965	0.102932	0.00152394
3349	1.38409	0.187765	0.117732	0.112696	0.001593
3350	0.945311	0.434282	0.0717587	0.133011	0.000794548
3351	1.04695	0.257888	0.0844333	0.126225	0.0013759
3352	0.776965	0.273378	0.0780462	0.121487	0.00141955
3353	0.907449	0.404049	0.0599586	0.13166	0.000981632
3354	1.06621	0.22783	0.11245	0.123542	0.00125549
3355	0.929095	0.252946	0.074148	0.136943	0.00142398
3356	0.985621	0.190902	0.0959715	0.132252	0.00165404
3357	1.05553	0.278546	0.10473	0.123478	0.00100857
3358	0.997872	0.334925	0.0969365	0.126006	0.00108236
3359	0.375215	0.0915606	0.103547	0.231212	0.00235276
3360	1.01811	0.254012	0.0913831	0.131326	0.00130383
3361	0.692807	0.0817461	0.179651	0.183461	0.00261558
3362	1.30432	0.527679	0.0717179	0.265021	0.00050073
3363	0.931745	0.0385067	0.299808	0.119311	0.00592951
3364	0.680305	0.01355	0.218373	0.220388	0.0141843
3365	0.720981	0.272639	0.219621	0.16097	0.000786444
3366	1.00508	0.0513347	0.365284	0.108183	0.00379379
3367	3.9896	3.60443	0.0339157	0.394182	8.55603e-05
3368	1.06018	0.0356121	0.235688	0.123017	0.00600319
3369	0.540722	0.055492	3.01335	0.192623	0.00313977
3370	1.7442	0.0447646	0.526085	0.0889391	0.00392107
3371	0.961004	0.297745	0.0675055	0.125705	0.00129754
3372	0.973609	0.192955	0.132941	0.108683	0.00159272
3373	1.68369	0.613122	0.077975	0.157592	0.000568861
3374	1.06583	0.223519	0.118034	0.131678	0.0012873
3375	0.857348	0.496997	0.054048	0.140252	0.000845044
3376	0.841369	0.359656	0.0652092	0.118123	0.00117772
3377	1.03114	0.338823	0.0721815	0.132839	0.00113701
3378	0.942698	0.536512	0.061439	0.25076	0.000520269
3379	0.973152	0.290114	0.104574	0.128779	0.00098293
3380	1.01756	0.329793	0.0805575	0.117417	0.00116236
3381	1.03259	0.421911	0.0568863	0.149245	0.00084755
3382	1.11317	0.20292	0.102931	0.12731	0.00155032
3383	0.961485	0.539942	0.0663532	0.143744	0.000680933
3384	1.05121	0.389367	0.0570325	0.141794	0.000933808
3385	1.04291	0.213586	0.106252	0.129265	0.00135352
3386	2.16727	0.0214522	0.382948	0.135451	0.00865445
3387	1.34283	0.0881353	0.230189	0.0919297	0.00264977
3388	1.23913	0.0401283	0.45304	0.106561	0.00477918
3389	0.955223	0.0699444	0.253794	0.113969	0.00282524
3390	1.06732	0.335839	0.100698	0.107791	0.00109209
3391	0.808406	0.246987	0.0858101	0.103861	0.00158043
3392	1.26061	0.0545455	0.205112	0.109211	0.00417251
3393	0.649532	0.0397616	1.03255	0.204817	0.00435982
3394	1.68024	0.390887	0.121452	0.102872	0.000804364
3395	1.0738	0.205191	0.111381	0.133411	0.0013584
3396	1.2677	0.137748	0.16266	0.125113	0.00179472
3397	1.02993	0.520884	0.0849522	0.142965	0.000633917
3398	1.03961	0.268366	0.111014	0.131099	0.00113769
3399	0.876846	0.0865033	0.237873	0.115383	0.00230993
3400	0.857348	0.496997	0.054048	0.140252	0.000845044
3401	1.06444	0.274827	0.0983336	0.109709	0.00126449
3402	0.982172	0.538562	0.0558221	0.135014	0.000745789
3403	0.70264	0.260927	0.0736741	0.12415	0.00152867
3404	0.727931	0.273139	0.0806556	0.130725	0.00129016
3405	1.00081	0.410157	0.0686106	0.1261	0.000989554
3406	0.915437	0.192145	0.0994091	0.158133	0.00149042
3407	0.978641	0.401666	0.0651097	0.121146	0.00106738
3408	1.0028	0.39847	0.0563447	0.127962	0.00100461
3409	1.00489	0.52265	0.0455572	0.143136	0.000860499
3410	1.07397	0.28667	0.0876586	0.173334	0.00103349
3411	0.992296	0.275928	0.08913	0.130108	0.0012431
3412	1.18894	0.0386059	0.255824	0.126954	0.00538419
3413	0.471288	0.0370814	0.585145	0.164666	0.00497577
3414	0.773232	0.0523787	0.297869	0.167136	0.00332657
3415	2.4824	0.300719	1.35303	0.100544	0.000569911
3416	1.41063	0.0312743	0.277758	0.115332	0.00628576
3417	1.00402	0.0538763	0.350202	0.108456	0.00367052
3418	1.2796	0.0534983	0.270761	0.105123	0.00448787
3419	1.2688	0.0536692	0.484035	0.105908	0.00397769
3420	1.02512	0.279201	0.0806065	0.135875	0.00122504
3421	0.895728	0.396467	0.0858128	0.147734	0.000878347
3422	0.955744	0.356189	0.0864829	0.114008	0.00104992
3423	0.493665	0.45789	0.0780671	0.308976	0.000541814
3424	0.926315	0.332472	0.0741533	0.128752	0.00111634
3425	1.05317	0.298825	0.0703745	0.136111	0.00119174
3426	0.9416	0.426418	0.0722534	0.132762	0.000809416
3427	1.2533	0.0453584	0.224184	0.09159	0.00515661
3428	0.894195	0.13067	0.165515	0.13966	0.00170835
3429	0.952287	0.262012	0.123567	0.117861	0.00108045
3430	1.00313	0.124341	0.101926	0.0926234	0.00289051
3431	1.12686	0.290997	0.0980083	0.130682	0.00115765
3432	1.66164	1.05262	0.0613897	0.142267	0.000365732
3433	1.3723	0.451202	0.0784904	0.153154	0.000685998
3434	1.05285	0.317685	0.0764615	0.147207	0.00100047
3435	0.897747	0.360398	0.0744817	0.128066	0.00101879
3436	1.95979	0.0218924	0.303932	0.129298	0.00925441
3437	0.535174	0.320393	0.0555173	0.356682	0.00087783
3438	1.32135	0.280745	0.0896937	0.0933104	0.00145024
3439	2.4824	0.300719	1.35303	0.100544	0.000569911
3440	1.41063	0.0312743	0.277758	0.115332	0.00628576
3441	1.28123	0.0290218	0.207788	0.116375	0.00754539
3442	1.2796	0.0534983	0.270761	0.105123	0.00448787
3443	1.78529	0.74314	0.0641994	0.193017	0.000422753
3444	2.65442	0.0470676	0.392205	0.0864003	0.0040538
3445	0.968393	0.441142	0.0809763	0.125904	0.000800745
3446	1.28471	0.232935	0.0907047	0.119588	0.00139637
3447	0.85131	0.468887	0.0475207	0.150669	0.000910236
3448	1.03961	0.268366	0.111014	0.131099	0.00113769
3449	1.08274	0.27257	0.110317	0.122087	0.00111355
3450	1.02192	0.305569	0.0897479	0.101494	0.00120479
3451	1.07151	0.198448	0.0896192	0.115449	0.00168542
3452	4.26986	1.80486	0.0633917	0.105053	0.00025171
3453	0.760085	0.113739	0.139691	0.132529	0.00226563
3454	1.12686	0.290997	0.0980083	0.130682	0.00115765
3455	0.845226	0.157442	0.104381	0.124959	0.00175443
3456	0.82759	0.218002	0.106605	0.128467	0.0015645
3457	1.29652	0.477225	0.0981754	0.191163	0.000501395
3458	0.962059	0.413031	0.0604514	0.149214	0.000828515
3459	1.0001	0.0114348	0.380775	0.226096	0.0170892
3460	0.931745	0.0385067	0.299808	0.119311	0.00592951
3461	0.621025	0.0111809	0.637442	0.273442	0.014805
3462	0.599446	0.207684	0.0766925	0.157271	0.00149078
3463	1.85778	0.0275307	0.448613	0.126726	0.00657502
3464	1.51962	0.0162825	0.327467	0.164158	0.0127556
3465	1.6266	0.172305	0.190202	0.128233	0.00125696
3466	2.50894	0.00726014	0.481947	0.281265	0.0239754
3467	2.65442	0.0470676	0.392205	0.0864003	0.0040538
3468	1.38379	0.900568	0.0674277	0.155155	0.000405404
3469	0.606629	1.03788	0.0272312	0.682588	0.000235642
3470	0.817515	0.519178	0.0547734	0.155032	0.000727749
3471	1.03961	0.268366	0.111014	0.131099	0.00113769
3472	0.879607	0.595867	0.0806817	0.211871	0.00047331
3473	0.373764	0.154144	0.185936	0.237021	0.00129585
3474	0.661614	0.70111	0.045054	0.324377	0.000401603
3475	0.773441	0.278098	0.0721605	0.138474	0.00136361
3476	0.912157	0.312385	0.0926923	0.117711	0.00115627
3477	0.923064	0.391541	0.0681718	0.124775	0.000950046
3478	0.675039	0.0602811	0.154139	0.13549	0.00411853
3479	1.2035	0.328839	0.110209	0.148726	0.000801741
3480	1.54674	0.400473	0.0837766	0.126234	0.000880176
3481	0.964402	0.3304	0.0674729	0.164558	0.000940498
3482	0.948235	0.0255439	0.266861	0.135779	0.00798224
3483	1.05612	0.172048	0.177854	0.0895604	0.00159638
3484	1.51751	0.0155727	0.687238	0.189223	0.0112224
3485	0.769622	0.0489035	0.472452	0.134331	0.00329072
3486	0.545751	0.0855591	0.188615	0.134863	0.00283353
3487	26.7655	4.61324	0.214618	0.106322	5.92235e-05
3488	1.55995	0.0436395	0.327305	0.10628	0.00415817
3489	0.793093	0.0438054	0.590157	0.161759	0.00396262
3490	0.511297	0.119873	0.0926916	0.126796	0.00295397
3491	0.844	0.144774	0.15309	0.172484	0.00144961
3492	1.18474	0.149126	0.186856	0.115021	0.00169258
3493	1.14922	0.227917	0.110831	0.123293	0.00138497
3494	1.04792	2.85299	0.0190529	0.873911	0.000104152
3495	0.494242	0.172702	0.083187	0.219608	0.0014193
3496	0.58676	0.106925	0.199024	0.157221	0.00193703
3497	1.07151	0.198448	0.0896192	0.115449	0.00168542
3498	0.774869	0.300045	0.0647873	0.131116	0.00127411
3499	0.94964	0.485732	0.07188	0.145061	0.00072155
3500	0.623353	0.242288	0.0873966	0.167508	0.00126136
3501	1.66164	1.05262	0.0613897	0.142267	0.000365732
3502	0.965398	0.39717	0.0875737	0.149934	0.000836251
3503	1.65073	0.535415	0.134452	0.142967	0.000462145
3504	1.12693	0.135544	0.140351	0.137204	0.00172377
3505	1.23081	0.0362889	0.276801	0.128361	0.00557398
3506	0.471288	0.0370814	0.585145	0.164666	0.00497577
3507	1.21334	0.359329	0.0840081	0.115428	0.000972737
3508	0.471143	0.136595	0.0829568	0.164208	0.00206398
3509	1.01457	0.0433816	0.228212	0.123466	0.00532699
3510	0.970531	0.369252	0.074749	0.136513	0.000996095
3511	1.55995	0.0436395	0.327305	0.10628	0.00415817
3512	0.937657	0.148425	0.211166	0.174776	0.00133503
3513	0.886118	0.410269	0.0555045	0.163449	0.000898916
3514	0.966972	0.369646	0.0874197	0.147139	0.000956022
3515	0.697998	0.11387	0.149568	0.140225	0.00187762
3516	0.989339	0.442021	0.0486626	0.18147	0.000803841
3517	1.03961	0.268366	0.111014	0.131099	0.00113769
3518	0.494242	0.172702	0.083187	0.219608	0.0014193
3519	0.739452	0.22204	0.088309	0.246474	0.00103318
3520	1.00141	0.255358	0.0842479	0.115301	0.00139608
3521	0.894195	0.13067	0.165515	0.13966	0.00170835
3522	0.813424	0.355974	0.0595707	0.129776	0.00120134
3523	0.678193	0.155406	0.104688	0.158986	0.00185159
3524	1.19996	0.202937	0.112267	0.125797	0.0013557
3525	0.995668	0.265167	0.170428	0.127512	0.00107055
3526	0.965398	0.39717	0.0875737	0.149934	0.000836251
3527	0.765662	0.355199	0.0818274	0.142981	0.000966905
3528	0.86972	0.290212	0.0826655	0.119233	0.00126274
3529	1.95979	0.0218924	0.303932	0.129298	0.00925441
3530	1.75564	0.0256052	0.291371	0.127568	0.00790487
3531	1.33348	0.369156	0.0981058	0.102867	0.000968058
3532	0.680305	0.01355	0.218373	0.220388	0.0141843
3533	1.80286	0.0248174	0.442552	0.118466	0.00755903
3534	1.00402	0.0538763	0.350202	0.108456	0.00367052
3535	1.02467	0.153589	0.128169	0.134484	0.001848
3536	0.713	0.527128	0.0309678	0.3299	0.000663809
3537	1.92343	1.30032	0.0665224	0.233723	0.0002471
3538	1.07361	0.532726	0.122359	0.166503	0.000489539
3539	0.835715	0.269874	0.0604796	0.133623	0.00144496
3540	1.01486	0.368578	0.0766546	0.149679	0.000912347
3541	1.05241	0.167413	0.0879805	0.0907671	0.00232128
3542	1.19265	0.0621011	0.203762	0.115566	0.00354541
3543	0.603863	1.92615	0.0110864	0.901036	0.000157615
3544	0.945749	0.236471	0.0861783	0.130519	0.00150355
3545	0.77852	0.303177	0.0915167	0.127447	0.00116334
3546	0.55155	0.181353	0.11075	0.163929	0.0015699
3547	1.08775	0.143705	0.157529	0.127415	0.00168285
3548	0.704659	0.27466	0.0724544	0.160404	0.00127097
3549	1.06428	0.683588	0.226452	0.254602	0.000299854
3550	1.15942	0.662869	0.0432542	0.145997	0.000644392
3551	0.572314	0.399123	0.0470014	0.17392	0.000973797
3552	1.62958	0.0170171	0.376582	0.165561	0.0120295
3553	1.34049	0.0796031	0.233943	0.0851545	0.00290847
3554	0.946024	0.0216824	0.397844	0.172605	0.00812164
3555	0.422218	0.0629907	0.12625	0.155827	0.00355701
3556	0.616933	0.0354311	0.112803	0.12667	0.00814349
3557	0.533071	0.0797954	0.201176	0.156636	0.00266534
3558	0.546987	0.252579	0.103642	0.200252	0.000983047
3559	0.309295	0.019619	0.410932	0.328799	0.00859029
3560	0.608233	0.0657986	0.181437	0.119537	0.00332807
3561	0.991179	0.349336	0.0822923	0.120758	0.00100572
3562	1.13527	0.15233	0.203418	0.107186	0.00168744
3563	0.989339	0.442021	0.0486626	0.18147	0.000803841
3564	1.02848	3.6285	0.0162177	1.03089	8.07306e-05
3565	0.387861	0.199622	0.0730235	0.2787	0.00119832
3566	0.61213	0.0988177	0.210219	0.158497	0.00205806
3567	0.870529	0.330428	0.0826316	0.150744	0.000938389
3568	0.921987	0.313923	0.0929797	0.118155	0.0011494
3569	1.157	0.203315	0.129132	0.118951	0.00140258
3570	0.967865	0.259717	0.0889725	0.118924	0.00123956
3571	0.889613	0.378317	0.0731708	0.129879	0.000976711
3572	0.965398	0.39717	0.0875737	0.149934	0.000836251
3573	0.925404	0.357489	0.142353	0.163833	0.000665168
3574	0.569082	0.197033	0.328524	0.202386	0.000933202
3575	1.1591	0.0401957	0.250681	0.130793	0.00518748
3576	0.439088	0.0272826	0.787163	0.169433	0.00596932
3577	1.04973	0.354733	0.109533	0.119929	0.000902917
3578	3.19703	0.375271	2.05648	0.0966333	0.000452379
3579	1.83693	0.0267856	0.3908	0.119888	0.00746
3580	1.13014	1.73236	0.066573	0.500045	0.000140978
3581	0.975373	0.480347	0.0568333	0.149579	0.000862334
3582	0.791472	0.040156	0.254206	0.141652	0.00439988
3583	0.46311	0.0495226	5.12543	0.21307	0.00320669
3584	1.07361	0.532726	0.122359	0.166503	0.000489539
3585	1.13527	0.15233	0.203418	0.107186	0.00168744
3586	0.817515	0.519178	0.0547734	0.155032	0.000727749
3587	1.02465	0.350867	0.0761843	0.139019	0.000900082
3588	1.00344	1.60055	0.0413642	0.387202	0.000175706
3589	0.61213	0.0988177	0.210219	0.158497	0.00205806
3590	0.870529	0.330428	0.0826316	0.150744	0.000938389
3591	1.30844	0.193876	0.110697	0.115554	0.00162947
3592	1.44039	0.0982844	0.146926	0.0784778	0.00332354
3593	1.09002	0.199815	0.0955576	0.141756	0.0014955
3594	1.46614	0.281028	0.0890395	0.102551	0.00137258
3595	0.82048	0.672994	0.158251	0.302485	0.000311036
3596	1.15942	0.662869	0.0432542	0.145997	0.000644392
3597	0.96857	0.322514	0.068052	0.164378	0.000959468
3598	1.95979	0.0218924	0.303932	0.129298	0.00925441
3599	0.885136	0.024121	0.281798	0.163545	0.00715023
3600	1.04973	0.354733	0.109533	0.119929	0.000902917
3601	0.724954	0.0560936	0.25255	0.185542	0.00324614
3602	1.54208	0.0406815	0.273312	0.0966221	0.00529453
3603	1.13014	1.73236	0.066573	0.500045	0.000140978
3604	1.16361	0.331499	0.0958357	0.127348	0.000871943
3605	3.86092	1.68135	0.090373	0.271741	0.000146503
3606	1.34208	0.777091	0.134935	0.245273	0.00030664
3607	1.13289	0.411189	0.0822353	0.145851	0.000867889
3608	2.77302	0.883878	0.125427	0.109064	0.000366801
3609	1.10946	0.107116	0.163992	0.0989435	0.00245011
3610	1.02465	0.350867	0.0761843	0.139019	0.000900082
3611	0.37708	0.203794	0.0717838	0.279296	0.00118131
3612	0.371462	0.582192	0.0410256	0.552549	0.000482883
3613	0.916335	0.183176	0.116012	0.140012	0.00158502
3614	1.07375	0.512521	0.0535111	0.134161	0.000828401
3615	0.847866	0.12722	0.132648	0.105611	0.00232557
3616	0.578322	0.325148	0.0392897	0.240657	0.00102799
3617	0.886554	0.511839	0.0872841	0.176369	0.000582183
3618	0.82048	0.672994	0.158251	0.302485	0.000311036
3619	1.15942	0.662869	0.0432542	0.145997	0.000644392
3620	1.10457	0.140545	0.148374	0.107631	0.00186539
3621	1.52476	0.0208578	0.54069	0.15061	0.00923154
3622	1.55215	0.0122184	0.589552	0.193512	0.0139021
3623	1.31142	0.0550204	0.260613	0.121071	0.00365354
3624	0.973957	0.0636899	0.21794	0.117691	0.00321607
3625	1.60444	0.0172019	0.276676	0.152411	0.0116527
3626	1.51962	0.0162825	0.327467	0.164158	0.0127556
3627	0.935825	0.0808167	0.155334	0.137906	0.00276471
3628	1.04277	0.0563235	0.222919	0.109837	0.00374951
3629	0.786058	0.209949	0.0920452	0.145216	0.00160302
3630	0.760232	0.182456	0.220839	0.241565	0.000964814
3631	0.949738	0.110339	0.132347	0.104046	0.00271366
3632	0.918722	0.457967	0.0611881	0.16927	0.000772458
3633	1.15571	0.529669	0.0690543	0.162478	0.000595653
3634	1.00344	1.60055	0.0413642	0.387202	0.000175706
3635	0.371462	0.582192	0.0410256	0.552549	0.000482883
3636	0.894195	0.13067	0.165515	0.13966	0.00170835
3637	0.856844	0.219463	0.0861874	0.157118	0.0014338
3638	1.05563	0.238125	0.102789	0.121781	0.00145102
3639	1.10116	0.162898	0.154015	0.118087	0.00150996
3640	1.12376	0.19014	0.262681	0.112422	0.00123159
3641	0.976404	0.250907	0.0949605	0.124889	0.00130132
3642	1.25482	0.507884	0.075353	0.230159	0.000527553
3643	0.650414	0.315408	0.0564415	0.169431	0.00113135
3644	1.43861	0.0844891	0.180733	0.0876952	0.00333936
3645	0.738086	0.0742053	0.157725	0.127721	0.00360559
3646	1.19749	0.0503834	0.457785	0.103788	0.00401957
3647	0.657346	0.0129218	0.214612	0.230251	0.0148788
3648	1.34315	0.0175744	0.480374	0.157087	0.0114654
3649	1.203	3.58692	0.0728689	0.984549	5.37987e-05
3650	0.658549	0.265616	0.0945455	0.203208	0.000972691
3651	1.43019	0.0176045	0.488138	0.154693	0.00967947
3652	1.24239	0.0325281	0.313602	0.121356	0.00571795
3653	1.08589	0.12927	0.21526	0.127698	0.00151079
3654	0.704427	0.411729	0.0790408	0.214923	0.000761347
3655	0.844515	0.0954795	0.231954	0.111405	0.00250295
3656	0.849525	0.293417	0.0709971	0.108087	0.00144405
3657	1.17165	0.409534	0.0978383	0.107055	0.000870471
3658	1.12651	0.348911	0.127662	0.120637	0.000799359
3659	1.1839	0.177878	0.29725	0.11226	0.00113214
3660	0.910322	0.463574	0.0578244	0.12851	0.000893972
3661	0.886104	0.254505	0.0826532	0.151083	0.00129086
3662	1.15874	0.657331	0.0549163	0.147197	0.000585903
3663	1.32925	0.118481	0.290823	0.111137	0.00152275
3664	1.15889	0.520505	0.0501583	0.12972	0.000867393
3665	0.975895	0.268073	0.0934933	0.121613	0.00123989
3666	2.2999	0.174144	0.19888	0.0855344	0.00146803
3667	0.90428	0.46098	0.062574	0.186701	0.000765422
3668	1.5945	0.0155462	0.495736	0.155439	0.0111307
3669	1.43861	0.0844891	0.180733	0.0876952	0.00333936
3670	0.523194	0.0583636	0.431691	0.166117	0.00339525
3671	1.0379	0.0596363	0.219678	0.124964	0.00390637
3672	1.04679	0.241125	0.0986441	0.0960995	0.0014733
3673	1.43848	0.039293	1.27673	0.119571	0.00485435
3674	2.73144	0.0187184	0.680274	0.129622	0.00941765
3675	0.974506	0.0727974	0.146549	0.105517	0.00389635
3676	3.86092	1.68135	0.090373	0.271741	0.000146503
3677	0.930108	0.0394195	0.351622	0.149069	0.00448285
3678	0.494791	0.0569531	0.183565	0.128777	0.00373331
3679	0.947857	0.499003	0.105351	0.178961	0.000520045
3680	0.164595	0.140017	0.0210123	0.336254	0.00314477
3681	0.800384	0.264324	0.0994569	0.237329	0.000966491
3682	0.691125	0.286638	0.063086	0.144391	0.00136749
3683	1.12347	0.189292	0.104006	0.103914	0.00178001
3684	1.29087	0.275623	0.168298	0.114405	0.000963903
3685	1.19975	0.219072	0.135654	0.0946239	0.00142637
3686	0.843473	0.335376	0.0675489	0.131594	0.00116782
3687	1.14027	0.120843	0.163324	0.0815112	0.00241216
3688	1.06564	0.327734	0.0589478	0.140345	0.00116069
3689	0.89721	0.289137	0.0881809	0.113014	0.00129518
3690	0.758326	0.428595	0.062267	0.156121	0.000822847
3691	1.25059	0.514274	0.0751522	0.231375	0.000521125
3692	0.512234	0.147728	0.125016	0.138485	0.00195417
3693	1.5945	0.0155462	0.495736	0.155439	0.0111307
3694	1.05021	0.175208	0.145332	0.120827	0.00143659
3695	0.0796143	0.653205	0.0106341	3.14652	0.000403409
3696	0.827372	0.162873	0.141023	0.104624	0.00178081
3697	2.4612	0.368151	1.21316	0.101838	0.000518337
3698	4.00549	0.457674	0.363909	0.0776908	0.000519326
3699	1.03808	0.0381696	0.257033	0.119044	0.0056389
3700	1.51962	0.0162825	0.327467	0.164158	0.0127556
3701	1.20224	0.0166238	0.23415	0.174274	0.0120181
3702	0.544194	0.232858	0.104009	0.188899	0.00124576
3703	0.855338	0.0678011	0.154899	0.100755	0.00437865
3704	0.829202	0.255219	0.083706	0.139929	0.00134738
3705	2.80668	0.965451	0.123378	0.108601	0.000337155
3706	0.728458	0.375841	0.126723	0.23292	0.000563233
3707	1.12336	0.854786	0.091807	0.237311	0.000315307
3708	0.691125	0.286638	0.063086	0.144391	0.00136749
3709	1.12347	0.189292	0.104006	0.103914	0.00178001
3710	0.462399	0.125116	0.182119	0.172712	0.0017402
3711	0.846646	0.48241	0.0749714	0.229198	0.00054661
3712	1.07375	0.512521	0.0535111	0.134161	0.000828401
3713	0.861287	0.244795	0.0679032	0.108358	0.001731
3714	0.96642	0.236499	0.0867306	0.129062	0.00128949
3715	2.94524	2.76014	0.0777673	0.275767	8.99065e-05
3716	1.17414	0.312976	0.199143	0.24974	0.000594703
3717	2.2999	0.174144	0.19888	0.0855344	0.00146803
3718	1.66895	0.271337	0.14419	0.133363	0.000913628
3719	0.760574	0.155126	0.16542	0.155725	0.00165465
3720	1.0001	0.0114348	0.380775	0.226096	0.0170892
3721	1.20616	0.0619049	0.174092	0.0964577	0.00449959
3722	1.5156	0.070847	0.299599	0.0995722	0.00312979
3723	1.3771	0.560666	0.1772	0.216937	0.000382956
3724	1.34315	0.0175744	0.480374	0.157087	0.0114654
3725	0.38733	0.0537994	0.236283	0.170349	0.00371407
3726	0.770828	0.136879	0.15003	0.151808	0.00170423
3727	0.589298	0.127427	0.097037	0.148258	0.00214032
3728	0.468971	0.0592458	3.20705	0.194296	0.00288802
3729	0.839341	0.182496	0.244008	0.16065	0.00121377
3730	0.594587	0.0634985	0.162009	0.126497	0.00388177
3731	0.715188	0.0549513	0.266127	0.117906	0.00353395
3732	0.483718	0.260649	0.0879467	0.278946	0.00102837
3733	0.786558	0.21274	0.08819	0.110622	0.00174876
3734	1.13428	0.138695	0.177179	0.114473	0.00161491
3735	0.511958	0.112787	0.0793208	0.164106	0.00285322
3736	0.780399	0.0662373	0.292844	0.105566	0.00291928
3737	0.734556	0.137092	0.189547	0.17511	0.00133684
3738	1.89262	1.21473	0.0376991	0.231516	0.000278932
3739	0.928955	0.121165	0.137819	0.0964391	0.00237218
3740	1.12682	0.737413	0.0389323	0.179571	0.000601336
3741	4.27447	0.110466	0.763008	0.0543032	0.00184456
3742	0.959891	0.0888387	0.181165	0.0938676	0.00291007
3743	0.546595	0.133245	0.136385	0.13872	0.00212881
3744	0.929323	0.475707	0.0605382	0.134738	0.000801401
3745	1.14588	0.133034	0.135033	0.13618	0.00183766
3746	0.900729	0.0272676	0.272004	0.161564	0.00651912
3747	1.60628	0.0114727	0.864624	0.18734	0.0146779
3748	0.559381	0.0655752	0.143593	0.136565	0.00347846
3749	1.30009	0.421609	0.385984	0.154613	0.000434358
3750	1.23572	0.0601977	0.48541	0.0871225	0.00315254
3751	15.6781	3.42493	0.153279	0.128568	7.80538e-05
3752	1.43019	0.0176045	0.488138	0.154693	0.00967947
3753	1.16951	0.0552939	0.348246	0.106393	0.00328004
3754	0.989001	0.53912	0.0476315	0.164537	0.000791747
3755	1.23684	0.275072	0.117559	0.139801	0.00108635
3756	0.655951	0.0540423	0.274907	0.120677	0.00359468
3757	0.953443	0.392162	0.118631	0.162656	0.000696447
3758	2.19625	0.619715	0.115345	0.11152	0.000527799
3759	2.13208	1.56143	0.0789531	0.309221	0.000149407
3760	0.511958	0.112787	0.0793208	0.164106	0.00285322
3761	0.664953	0.151514	0.117715	0.150885	0.00184346
3762	0.508223	1.01828	0.0562245	0.859278	0.000199592
3763	1.07375	0.512521	0.0535111	0.134161	0.000828401
3764	0.978097	0.309328	0.133773	0.150782	0.000934435
3765	0.85068	0.303379	0.0904476	0.145497	0.00106679
3766	0.564916	0.0954037	0.0794492	0.14268	0.00332352
3767	0.758326	0.428595	0.062267	0.156121	0.000822847
3768	0.843494	0.160333	0.106288	0.123339	0.0019368
3769	0.897007	0.490986	0.0615669	0.187419	0.000722697
3770	1.16554	0.0567109	0.240769	0.128428	0.00365066
3771	0.806014	0.0263094	0.31544	0.154779	0.00809633
3772	0.487718	0.0535602	0.110034	0.127583	0.00554219
3773	1.10773	0.1859	0.151701	0.0996719	0.00164797
3774	0.471029	0.0586125	0.112974	0.164184	0.00410564
3775	1.73962	0.0245438	0.383686	0.121853	0.00824375
3776	1.08462	1.36765	0.107623	0.588869	0.000141572
3777	0.649425	0.169233	0.138655	0.121298	0.0016071
3778	0.589298	0.127427	0.097037	0.148258	0.00214032
3779	1.38493	0.0359894	0.802716	0.104683	0.0053445
3780	1.12785	0.166407	0.11717	0.126731	0.00170348
3781	0.846618	0.113988	0.257795	0.14473	0.00188757
3782	0.164595	0.140017	0.0210123	0.336254	0.00314477
3783	0.953443	0.392162	0.118631	0.162656	0.000696447
3784	1.13132	0.461936	0.0763633	0.173561	0.000612215
3785	0.907311	0.251114	0.0791277	0.126392	0.00151283
3786	0.682671	0.0866808	0.196381	0.15102	0.00234678
3787	1.24412	0.101111	0.195151	0.0785519	0.00283426
3788	0.564876	2.06364	0.0251532	1.11638	0.000107489
3789	0.79196	0.235877	0.190097	0.140865	0.000994428
3790	0.0998241	0.0736898	0.0587003	0.609278	0.00334743
3791	0.750926	0.113511	0.293323	0.152231	0.00154836
3792	0.719691	0.246763	0.0740704	0.140496	0.00137666
3793	1.0566	0.743528	0.236588	0.277159	0.000258829
3794	1.13697	0.0645641	0.308182	0.101254	0.00316999
3795	0.864525	0.081368	0.190675	0.136982	0.00281806
3796	0.57171	0.327382	0.2654	0.263914	0.000553301
3797	0.515893	0.0534067	0.134244	0.167943	0.00436416
3798	0.523194	0.0583636	0.431691	0.166117	0.00339525
3799	1.60628	0.0114727	0.864624	0.18734	0.0146779
3800	0.625183	0.138597	0.0731054	0.118871	0.00272805
3801	1.66726	0.020796	0.307098	0.129251	0.00973273
3802	0.958401	0.303616	0.134767	0.120795	0.00101934
3803	1.97603	0.370391	0.101087	0.0866374	0.00106127
3804	5.53452	3.58341	0.0832918	0.349257	6.8532e-05
3805	3.527	0.117608	0.697925	0.0602379	0.00166697
3806	1.38493	0.0359894	0.802716	0.104683	0.0053445
3807	1.51177	0.156603	0.418908	0.143629	0.00118711
3808	0.846618	0.113988	0.257795	0.14473	0.00188757
3809	1.19123	0.0817042	0.133636	0.0887318	0.00379382
3810	1.12336	0.854786	0.091807	0.237311	0.000315307
3811	1.25317	0.339845	0.10383	0.114215	0.000953174
3812	1.25036	0.0911491	0.147867	0.105784	0.00293284
3813	5.23929	7.36913	0.0273893	0.308014	4.89161e-05
3814	1.01071	0.225394	0.121902	0.122958	0.00139089
3815	0.976652	0.19844	0.108484	0.116883	0.00168939
3816	0.887039	0.113664	0.199663	0.098938	0.0022706
3817	0.925531	0.121571	0.136879	0.0968251	0.00236977
3818	0.867931	0.673229	0.0454591	0.368649	0.000425021
3819	1.0988	0.202579	0.265119	0.110488	0.00117232
3820	1.0566	0.743528	0.236588	0.277159	0.000258829
3821	1.66388	0.473334	0.151767	0.132382	0.00056321
3822	1.20169	0.37391	0.0672296	0.1126	0.00116923
3823	2.55697	0.703487	0.111965	0.132007	0.000383075
3824	2.11789	0.0203807	0.380742	0.140918	0.0092213
3825	1.48871	0.0176134	0.70782	0.140602	0.00939917
3826	0.732562	0.334317	0.0541993	0.237976	0.000945629
3827	1.60628	0.0114727	0.864624	0.18734	0.0146779
3828	0.625183	0.138597	0.0731054	0.118871	0.00272805
3829	1.66726	0.020796	0.307098	0.129251	0.00973273
3830	1.26842	0.120641	0.514588	0.106802	0.00151684
3831	0.557332	0.687277	0.0557623	0.417498	0.000361757
3832	0.633521	0.164689	0.186295	0.179873	0.00122128
3833	1.09441	0.191367	0.153455	0.114381	0.00141041
3834	1.24239	0.0325281	0.313602	0.121356	0.00571795
3835	0.597662	0.0446703	0.160727	0.151795	0.005409
3836	0.714266	0.277636	0.0878097	0.145917	0.00109902
3837	1.00434	0.257167	0.155791	0.102741	0.00109599
3838	1.03206	0.0633325	0.260192	0.106073	0.00354668
3839	0.940588	1.45416	0.0318158	0.510384	0.000206569
3840	2.53367	3.1144	0.0762996	0.339712	7.66019e-05
3841	5.23929	7.36913	0.0273893	0.308014	4.89161e-05
3842	0.830406	0.474682	0.0759284	0.231505	0.000548247
3843	1.38285	0.136691	0.132922	0.104204	0.00213317
3844	1.14307	0.490587	0.801414	0.334509	0.000330285
3845	0.970125	0.059009	0.145637	0.095602	0.00476902
3846	0.747654	0.171667	0.151782	0.138193	0.00146362
3847	0.719691	0.246763	0.0740704	0.140496	0.00137666
3848	1.70566	0.458606	0.0978207	0.178035	0.000565754
3849	1.09546	0.0453573	0.277155	0.119121	0.00475119
3850	0.917771	0.189003	0.116415	0.109164	0.00163938
3851	0.842306	0.16981	0.0944416	0.0935777	0.00215762
3852	0.338547	0.0493108	0.135518	0.282351	0.00387446
3853	0.523194	0.0583636	0.431691	0.166117	0.00339525
3854	0.959118	0.0565564	0.23014	0.120791	0.00426676
3855	1.37341	0.0127823	0.353436	0.201377	0.0137307
3856	0.784262	0.285774	0.371158	0.268907	0.000572245
3857	0.344877	0.619299	0.0211668	0.511891	0.000493182
3858	1.32979	0.0921412	0.156649	0.101436	0.00271282
3859	5.53452	3.58341	0.0832918	0.349257	6.8532e-05
3860	0.250561	0.0460017	1.21625	0.227166	0.00388996
3861	0.832188	0.150923	0.107327	0.157782	0.00172225
3862	0.667708	0.0217707	0.224695	0.164034	0.00839796
3863	0.593067	0.0913467	0.301195	0.17067	0.00206505
3864	0.56937	0.25596	0.0636328	0.16026	0.00144192
3865	0.4982	0.0457533	0.447549	0.194461	0.0043849
3866	0.919884	0.390064	0.1122	0.14652	0.000776397
3867	1.28125	0.386178	0.0925886	0.115645	0.000884916
3868	0.443731	0.0756963	0.0738443	0.164634	0.00406948
3869	2.32091	0.0955822	0.422264	0.0643566	0.00211436
3870	1.14097	0.387993	0.107151	0.155199	0.000698592
3871	1.03439	0.517003	0.0514993	0.144099	0.000826714
3872	1.02663	0.558163	0.0469263	0.140074	0.000794081
3873	0.650544	0.183112	0.111036	0.151698	0.00162029
3874	0.66049	0.289326	0.0650388	0.171686	0.00114132
3875	3.20731	0.0980559	0.589343	0.062695	0.00210928
3876	0.976097	0.524717	0.139561	0.270717	0.000418029
3877	1.51351	0.231392	0.113493	0.0895048	0.00159728
3878	0.380001	0.091502	0.110158	0.230281	0.002426
3879	1.81657	0.0138749	0.454908	0.184245	0.013947
3880	1.00575	0.126311	0.334313	0.117398	0.00180003
3881	1.15955	0.130018	0.161821	0.107698	0.00198266
3882	1.17515	0.0567125	0.389941	0.106204	0.00367972
3883	1.37341	0.0127823	0.353436	0.201377	0.0137307
3884	8.08955	2.28975	0.124409	0.12071	0.0001367
3885	3.02723	0.1759	0.283893	0.0819206	0.00132789
3886	0.401566	0.040784	0.242163	0.173656	0.00453149
3887	1.87488	0.046721	0.265759	0.0930842	0.00497856
3888	1.15164	0.0496251	0.242152	0.104461	0.00421802
3889	0.725805	0.248012	0.0667962	0.140238	0.00155447
3890	1.12537	0.0774709	0.252172	0.124184	0.00239076
3891	0.736827	0.100744	0.148101	0.134363	0.00250054
3892	1.05618	0.1487	0.193906	0.125217	0.00138669
3893	0.705633	0.298389	0.0731579	0.178769	0.000980159
3894	0.919884	0.390064	0.1122	0.14652	0.000776397
3895	0.957321	0.483311	0.109834	0.371329	0.000421133
3896	0.467297	0.096477	0.228232	0.195994	0.00207422
3897	0.728806	0.395084	0.0705682	0.2323	0.000663698
3898	0.716224	0.360327	0.0559611	0.225441	0.000811773
3899	0.649633	0.423837	0.0345382	0.191099	0.00103674
3900	0.981288	0.0585737	0.144576	0.0959897	0.00480817
3901	0.971733	0.114276	0.184888	0.123357	0.00186869
3902	4.1034	0.536527	0.247479	0.0820666	0.000534871
3903	0.687095	0.245638	0.112182	0.13302	0.00114656
3904	0.956201	0.403083	0.129098	0.135895	0.000734258
3905	0.210592	0.152798	0.0311825	0.345631	0.00215173
3906	0.842306	0.16981	0.0944416	0.0935777	0.00215762
3907	4.13807	4.01672	0.0319481	0.284841	9.03192e-05
3908	1.42536	0.101956	0.170258	0.0813753	0.00303239
3909	0.573348	0.16927	0.0948043	0.12202	0.00206725
3910	1.54774	0.367902	0.128332	0.104085	0.000944839
3911	1.36234	1.17724	0.174567	0.308199	0.000185045
3912	1.00919	0.0744078	0.211398	0.0960358	0.00306011
3913	0.037235	0.00658931	0.36062	1.52814	0.0239837
3914	2.22904	0.467456	0.414836	0.119133	0.00041261
3915	1.1524	0.624377	0.0963747	0.201885	0.000390766
3916	2.02465	0.104629	0.251781	0.0827228	0.00238966
3917	1.98792	0.0162428	0.309894	0.155457	0.0122815
3918	0.815228	0.268708	0.0998796	0.142021	0.00105853
3919	0.462703	0.132853	0.128403	0.172616	0.00208513
3920	0.0625083	0.535174	0.00638907	2.33661	0.000511567
3921	0.880517	0.100848	0.233047	0.127122	0.00188306
3922	0.368529	0.168004	0.0705762	0.172853	0.0018805
3923	1.02249	0.821137	0.0550018	0.312168	0.000330222
3924	3.42213	0.996365	0.192988	0.11164	0.000276535
3925	1.05271	0.208007	0.0859339	0.130509	0.00161412
3926	0.279217	1.69634	0.0325294	2.51494	0.000106138
3927	0.92609	0.782224	0.0572806	0.195584	0.000449066
3928	0.995401	0.56113	0.0367309	0.157973	0.000824595
3929	0.917665	0.222068	0.0873388	0.127525	0.00137288
3930	0.458651	0.189382	0.0800296	0.159299	0.00154759
3931	3.44019	0.124493	0.523826	0.0658853	0.00171434
3932	1.11625	0.0388734	0.350321	0.134163	0.00474267
3933	1.01055	0.0719875	0.228544	0.122626	0.00272766
3934	0.55092	0.49232	0.0449802	0.364434	0.000604747
3935	5.97918	0.0568361	3.17121	0.0649914	0.00284248
3936	1.02274	0.124429	0.111497	0.0988656	0.00269891
3937	1.43067	0.290358	0.166582	0.112832	0.000848262
3938	2.85977	0.414326	2.25969	0.0988403	0.000386608
3939	8.08955	2.28975	0.124409	0.12071	0.0001367
3940	2.51209	0.159724	0.263565	0.0868691	0.0014975
3941	1.51962	0.0162825	0.327467	0.164158	0.0127556
3942	0.94265	0.147673	0.178404	0.175787	0.00137166
3943	3.32939	0.120027	0.639974	0.0616789	0.00168104
3944	1.99515	0.0555567	0.231721	0.0842499	0.00439773
3945	0.667708	0.0217707	0.224695	0.164034	0.00839796
3946	2.0607	0.779465	0.13753	0.154495	0.000330247
3947	1.05036	0.322955	0.12396	0.144713	0.000884051
3948	0.503584	0.245755	0.0943119	0.264546	0.00107587
3949	0.637806	0.0717309	0.0844107	0.125908	0.00461846
3950	0.497382	0.0618158	0.181734	0.14726	0.00316957
3951	2.95732	1.54525	0.0701259	0.192179	0.00020682
3952	0.0690701	0.576233	0.0182578	3.26514	0.000339342
3953	0.985912	0.176591	0.120411	0.116976	0.00177001
3954	1.34418	0.417305	0.107967	0.0979564	0.000870645
3955	0.775803	0.849281	0.0349324	0.307091	0.000430857
3956	1.7269	0.197983	0.150928	0.0813755	0.00162074
3957	1.52317	0.833638	0.0580651	0.181322	0.000433966
3958	0.727976	0.498427	0.0627314	0.179203	0.000731167
3959	0.876738	0.305929	0.162625	0.148103	0.000882993
3960	1.07106	0.0882854	0.179677	0.114713	0.00244595
3961	0.873546	0.237726	0.17505	0.210712	0.000826812
3962	1.16345	0.202215	0.374219	0.101765	0.00103055
3963	5.03426	0.233511	0.678332	0.0603292	0.000796823
3964	0.573348	0.16927	0.0948043	0.12202	0.00206725
3965	0.148262	0.374629	4.23452	1.18924	0.000431144
3966	1.3671	1.1816	0.176334	0.309469	0.000183568
3967	0.989533	0.0382391	0.248157	0.12073	0.00504983
3968	0.307974	0.472661	0.0202857	0.674254	0.00068496
3969	0.664785	0.176487	0.110071	0.178787	0.00153251
3970	0.643018	0.161415	0.0844812	0.155557	0.00178255
3971	0.914458	0.0809474	0.293604	0.164923	0.00227385
3972	0.397608	0.0626214	0.118322	0.147327	0.00431137
3973	0.611062	0.324044	0.414385	0.284841	0.00051535
3974	2.71619	0.962084	0.121214	0.112902	0.000334347
3975	0.59907	0.153555	0.0923741	0.125995	0.00214397
3976	1.46889	1.59441	0.12719	0.400043	0.000121535
3977	2.74236	0.991964	0.101193	0.102034	0.000380486
3978	0.805225	0.108089	0.180883	0.116127	0.00236247
3979	2.02442	0.0945456	0.379015	0.0701658	0.00223625
3980	2.50344	0.163636	0.19571	0.0729285	0.00186822
3981	0.617146	0.128841	0.335346	0.223905	0.00144889
3982	0.91948	0.383067	0.0572394	0.157146	0.000991466
3983	1.07923	0.0700252	0.137028	0.089845	0.00413235
3984	0.958224	0.124624	0.179813	0.125937	0.00173567
3985	1.04492	0.250791	0.127244	0.0975157	0.00133268
3986	2.1629	0.283923	0.193844	0.106684	0.000852771
3987	1.71168	0.383364	0.143816	0.127022	0.000718793
3988	1.09185	0.259161	0.230889	0.13272	0.000794197
3989	0.88576	0.86921	0.029346	0.227554	0.000460027
3990	1.04495	0.0127497	0.427485	0.216898	0.0130838
3991	1.77564	0.0107299	0.639868	0.216527	0.0172438
3992	1.0795	0.0792367	0.201844	0.128392	0.00252287
3993	0.633675	0.151015	0.0742339	0.108365	0.00261558
3994	0.998013	0.0777078	0.206371	0.0978431	0.00294585
3995	1.09143	0.0274194	0.371817	0.118505	0.00653222
3996	1.63782	0.106072	0.222371	0.0739847	0.00261388
3997	0.725599	0.126358	0.100582	0.156193	0.00206687
3998	1.00862	0.0606472	0.19989	0.115288	0.00365766
3999	1.36659	0.0314028	0.782018	0.113201	0.00556625
4000	0.552704	0.0321878	0.241633	0.169089	0.00554881
4001	0.611062	0.324044	0.414385	0.284841	0.00051535
4002	0.897933	0.0590196	0.584548	0.114348	0.00293774
4003	0.277495	0.057503	0.43939	0.262631	0.00307486
4004	1.09321	0.221142	0.100858	0.139483	0.00124717
4005	1.03188	0.0518731	0.281991	0.116862	0.00386068
4006	3.45454	2.04325	0.0689015	0.211401	0.000150935
4007	0.774895	0.253686	0.0923863	0.216076	0.000961473
4008	1.24243	0.0766817	0.313594	0.110322	0.00295305
4009	0.541986	0.630701	0.0514925	0.326029	0.00047609
4010	0.775803	0.849281	0.0349324	0.307091	0.000430857
4011	0.838973	0.0643835	0.197285	0.108973	0.00359635
4012	0.597427	0.137894	0.0850396	0.189761	0.00203543
4013	1.03595	0.231093	0.144919	0.155758	0.00108265
4014	1.1959	0.476503	0.087195	0.128393	0.000733035
4015	2.42928	2.38264	0.0244702	0.202392	0.000205732
4016	0.938849	0.752704	0.0541362	0.225343	0.00041514
4017	1.03563	0.204779	0.317378	0.125475	0.000989998
4018	0.73823	0.128996	0.125309	0.152625	0.00200705
4019	1.03785	0.0869935	0.793966	0.122488	0.00204261
4020	0.148262	0.374629	4.23452	1.18924	0.000431144
4021	0.460594	0.0415054	0.104807	0.167938	0.00567527
4022	2.49336	0.154847	0.275701	0.0879186	0.00150525
4023	0.745775	0.896569	0.0576121	0.462048	0.000255247
4024	0.664785	0.176487	0.110071	0.178787	0.00153251
4025	0.643018	0.161415	0.0844812	0.155557	0.00178255
4026	0.250561	0.0460017	1.21625	0.227166	0.00388996
4027	1.99515	0.0555567	0.231721	0.0842499	0.00439773
4028	0.760665	0.113363	0.203125	0.124941	0.00216396
4029	2.0607	0.779465	0.13753	0.154495	0.000330247
4030	1.13592	0.180957	0.178766	0.0904829	0.00153247
4031	0.539159	0.388078	0.0792904	0.313665	0.000687146
4032	0.558609	0.350167	0.0696912	0.21247	0.000892037
4033	1.34389	0.296219	0.190833	0.148748	0.00073558
4034	3.45454	2.04325	0.0689015	0.211401	0.000150935
4035	0.774895	0.253686	0.0923863	0.216076	0.000961473
4036	1.3448	0.951591	0.0897627	0.441848	0.000243041
4037	0.657313	0.127542	0.137638	0.181252	0.00187033
4038	1.02663	0.558163	0.0469263	0.140074	0.000794081
4039	0.673637	0.356544	0.0883966	0.236725	0.000741619
4040	0.960539	0.317159	0.104561	0.125676	0.000907107
4041	3.56082	0.127965	0.535764	0.0647308	0.00166425
4042	0.710301	0.0940253	0.143285	0.132168	0.00263334
4043	0.287385	0.105754	0.110658	0.274459	0.00196599
4044	1.13149	0.0226202	0.377274	0.129086	0.00821415
4045	1.42536	0.101956	0.170258	0.0813753	0.00303239
4046	1.17437	0.0282738	0.309786	0.141396	0.00670048
4047	1.59941	0.06341	0.319324	0.0870673	0.00356699
4048	3.19307	0.311831	0.168659	0.0708957	0.00106331
4049	2.16722	0.0231121	0.357181	0.12456	0.00833713
4050	0.407702	0.0550389	0.133049	0.152002	0.00478799
4051	1.91431	0.0432869	0.275788	0.0918644	0.00530596
4052	5.38989	2.07201	0.0647839	0.103924	0.000207914
4053	0.914458	0.0809474	0.293604	0.164923	0.00227385
4054	2.00971	0.0154873	0.319586	0.157555	0.0126502
4055	2.43283	1.33605	0.0873902	0.248589	0.000170413
4056	0.869378	0.537091	0.052718	0.189371	0.000686802
4057	2.51341	1.97655	0.167732	0.382699	9.53932e-05
4058	0.510194	0.425961	0.0610642	0.237783	0.000735815
4059	0.699643	0.102264	0.159111	0.166287	0.00225307
4060	1.56483	0.4483	0.0869654	0.144601	0.000645549
4061	1.00737	0.266501	0.0960491	0.118507	0.00122746
4062	1.49056	0.41391	0.0973806	0.127241	0.000729737
4063	0.720597	0.629427	0.0859897	0.46672	0.000330532
4064	0.804394	0.133158	0.0958109	0.109093	0.00252539
4065	0.914192	1.12314	0.0188828	0.286915	0.000394823
4066	0.788704	0.28443	0.157085	0.135981	0.000901814
4067	2.00245	0.232012	0.52257	0.0977287	0.000775195
4068	0.70133	0.218224	0.148559	0.174926	0.00108385
4069	0.500323	0.0456123	0.196729	0.130612	0.00515103
4070	0.375758	0.113433	0.070235	0.196928	0.00259078
4071	1.08873	0.0169765	0.333589	0.162582	0.0106444
4072	0.682073	3.53834	0.0206478	1.76156	5.76987e-05
4073	1.2921	0.028299	0.367055	0.117784	0.00749323
4074	1.8697	0.454401	0.127383	0.105189	0.00064855
4075	2.39177	0.403211	1.67817	0.101097	0.000459082
4076	1.4028	0.263572	0.478199	0.120155	0.000703476
4077	0.445311	0.118574	0.295572	0.185129	0.00157116
4078	1.96153	0.741096	0.0833305	0.132009	0.00048989
4079	1.91431	0.0432869	0.275788	0.0918644	0.00530596
4080	0.633475	0.0817889	0.165787	0.10929	0.00295872
4081	0.914458	0.0809474	0.293604	0.164923	0.00227385
4082	0.637979	0.0421068	0.248316	0.137341	0.00553973
4083	1.09589	0.984706	0.030586	0.198213	0.000457463
4084	0.301452	0.0629747	0.10577	0.223292	0.00374749
4085	1.11555	0.0674457	0.19054	0.0953997	0.00386141
4086	0.670313	0.0578038	0.128998	0.108566	0.00479926
4087	0.524392	0.159205	0.0872272	0.161424	0.00167022
4088	2.14615	1.98005	0.077365	0.309202	0.000123777
4089	2.02442	0.0945456	0.379015	0.0701658	0.00223625
4090	0.835884	0.0577192	0.130895	0.11089	0.00520998
4091	0.56626	0.923852	0.015512	0.723724	0.000341478
4092	1.3666	0.679227	0.0561365	0.145075	0.000583187
4093	1.19961	0.674196	0.0964382	0.235296	0.000375207
4094	0.967666	0.0182185	0.198338	0.1637	0.0122695
4095	0.968717	0.231584	0.114554	0.125264	0.00119258
4096	3.65632	0.112442	0.683527	0.0640115	0.00168857
4097	7.11523	0.185817	21.563	0.049102	0.000907471
4098	0.335352	0.0826637	0.130036	0.277539	0.00249636
4099	1.81657	0.0138749	0.454908	0.184245	0.013947
4100	1.29484	0.0170786	0.663631	0.147595	0.0096084
4101	0.702143	0.101966	0.139843	0.126712	0.00285205
4102	1.64721	0.0116455	0.92099	0.185566	0.0141771
4103	1.75035	0.0170811	0.341172	0.154432	0.0114483
4104	0.617465	0.215376	0.326374	0.284235	0.00077571
4105	0.379852	0.221629	0.0440516	0.267814	0.00158876
4106	0.213431	0.0696343	0.409436	0.428371	0.00229744
4107	3.34473	0.27535	0.271221	0.0728219	0.000993212
4108	2.7494	0.200629	0.330217	0.0992229	0.000968565
4109	0.865216	0.702929	0.0272549	0.232965	0.000627441
4110	4.22501	1.1646	27.0571	0.146812	0.000158441
4111	1.53451	0.848266	0.161277	0.185275	0.000267791
4112	1.17939	0.0992696	0.244164	0.111899	0.00197641
4113	0.662513	0.0760624	0.194329	0.113242	0.00326573
4114	1.09321	0.221142	0.100858	0.139483	0.00124717
4115	0.900576	0.248952	0.0679775	0.130425	0.00147379
4116	1.18087	0.636758	0.0414411	0.14292	0.000719698
4117	0.747751	0.344922	0.0749487	0.255522	0.000707574
4118	2.30822	0.541007	0.187174	0.0990679	0.00045824
4119	1.22369	0.318559	0.0811502	0.127978	0.00114542
4120	0.776259	0.318805	0.0950105	0.132159	0.000963
4121	0.943119	0.359301	0.116299	0.260763	0.000565842
4122	0.577815	2.49566	0.0233919	1.41405	8.30165e-05
4123	0.951288	0.675933	0.0359974	0.164486	0.000676823
4124	7.11523	0.185817	21.563	0.049102	0.000907471
4125	1.11676	0.377868	0.0937004	0.121435	0.000948963
4126	1.17961	0.948947	0.0355214	0.237552	0.000409128
4127	0.943316	0.0845924	0.155316	0.0956573	0.00347717
4128	1.10237	1.16796	0.0937527	0.304457	0.000210324
4129	1.12471	0.111564	0.588764	0.139165	0.0016557
4130	1.0865	0.00999726	0.389281	0.23705	0.0187013
4131	0.325067	0.0646556	0.0852497	0.169537	0.00495703
4132	0.774014	0.0798076	0.174271	0.111959	0.00333876
4133	0.979919	0.174339	0.114328	0.130638	0.00172846
4134	1.48031	0.0215732	0.463513	0.145332	0.00802223
4135	0.85544	0.166994	0.176817	0.146468	0.00129473
4136	0.622802	0.00848312	0.287032	0.278645	0.0199939
4137	0.597918	0.165906	0.0734145	0.131199	0.00205865
4138	0.513682	0.0297458	0.133061	0.165192	0.00782009
4139	0.972873	0.10227	0.149421	0.117673	0.00267467
4140	0.925326	0.144522	2.15904	0.121099	0.00129681
4141	2.02084	0.132836	0.289488	0.0694843	0.00196959
4142	1.08348	0.882962	0.0693903	0.311628	0.000293725
4143	1.09014	0.182636	0.281318	0.11474	0.0012315
4144	0.402067	0.115441	0.0565432	0.171581	0.00305607
4145	1.49056	0.41391	0.0973806	0.127241	0.000729737
4146	1.23293	0.345776	0.0745307	0.129694	0.00109078
4147	0.781294	0.490287	0.0493153	0.24502	0.000634989
4148	0.476718	0.321816	0.0599163	0.235031	0.000960261
4149	0.962678	0.185056	0.14529	0.141235	0.00129225
4150	0.972331	0.335865	0.0796413	0.184394	0.000947276
4151	1.14432	0.730245	0.192388	0.278479	0.000260941
4152	1.42131	0.870152	0.0710423	0.275186	0.000284658
4153	0.193211	0.0671279	0.0372952	0.276221	0.00540088
4154	1.07361	0.0203282	0.295672	0.164913	0.00930762
4155	1.42536	0.101956	0.170258	0.0813753	0.00303239
4156	1.30686	0.0224059	0.387503	0.158204	0.00800865
4157	0.484169	0.0207776	0.424215	0.221505	0.00803255
4158	1.14655	0.0364776	0.21927	0.119865	0.00569104
4159	0.37188	0.124988	0.420699	0.224132	0.00145759
4160	1.14633	0.0893705	0.237976	0.111303	0.00257585
4161	1.96153	0.741096	0.0833305	0.132009	0.00048989
4162	1.34776	0.020685	0.464914	0.140292	0.00943288
4163	1.7496	0.0162253	1.16346	0.147927	0.0102855
4164	2.87727	0.0931618	0.46297	0.0747553	0.0022687
4165	1.44658	0.0279247	0.433572	0.116839	0.00743904
4166	0.513682	0.0297458	0.133061	0.165192	0.00782009
4167	2.93757	0.818409	0.172154	0.120343	0.000327058
4168	0.925326	0.144522	2.15904	0.121099	0.00129681
4169	0.351157	0.0362512	0.0888341	0.203787	0.00728487
4170	0.0144831	0.090264	0.00922904	4.75028	0.00229092
4171	1.09014	0.182636	0.281318	0.11474	0.0012315
4172	0.851558	0.286205	0.0887375	0.125335	0.00113692
4173	0.31029	1.34371	0.0356537	1.93277	0.000142106
4174	0.267985	0.571526	0.0428934	0.675151	0.00038366
4175	1.54744	0.375182	1.11584	0.254735	0.000428252
4176	1.48882	0.962126	0.0795357	0.177428	0.000336313
4177	0.577815	2.49566	0.0233919	1.41405	8.30165e-05
4178	0.495171	0.29495	0.0558548	0.219049	0.000982842
4179	0.825548	0.0550643	0.245674	0.120286	0.00332493
4180	0.754014	0.100663	0.176263	0.114888	0.0022517
4181	0.311854	0.00280923	31.5275	0.889255	0.0604136
4182	7.10991	0.0535334	4.09726	0.0631632	0.00290689
4183	0.46951	0.363357	0.0713078	0.485284	0.000650495
4184	1.00336	0.0370041	0.508217	0.111463	0.00477501
4185	1.07692	0.0107505	0.388884	0.237402	0.0173672
4186	2.42383	0.195048	0.208129	0.0700131	0.00139344
4187	0.131531	0.0267247	0.301599	0.563717	0.0067198
4188	0.97272	1.47762	0.0993764	0.797445	0.000127996
4189	2.78358	0.519202	0.565646	0.125913	0.000320001
4190	2.41685	0.0218112	0.497071	0.12332	0.0078934
4191	4.83409	0.0192123	0.989796	0.125758	0.00856259
4192	0.548711	0.171407	0.0878406	0.168588	0.00184498
4193	0.446953	0.0556865	0.138365	0.142145	0.00449401
4194	0.683276	0.0987035	0.0845216	0.124117	0.00335856
4195	0.0856634	0.0321213	0.0648636	0.416234	0.00760386
4196	0.47467	0.192191	0.0932124	0.151067	0.00154596
4197	1.98799	0.156734	0.275507	0.0659285	0.00173449
4198	1.5591	0.219572	0.248736	0.156887	0.000916422
4199	5.16537	7.6884	0.0275325	0.333659	4.81785e-05
4200	1.33755	0.587412	0.072536	0.142367	0.000585437
4201	0.883822	0.420731	0.061125	0.138026	0.000948124
4202	1.53038	0.594669	0.095002	0.144126	0.000548981
4203	0.80198	0.224293	0.188972	0.138724	0.001057
4204	1.09333	0.0951615	0.135943	0.0985676	0.00297005
4205	0.708332	0.854621	0.0486638	0.434279	0.000329281
4206	0.719927	0.129787	0.302202	0.132797	0.00156428
4207	0.110766	0.0848606	0.0408483	0.427027	0.0034256
4208	0.556149	0.27307	0.175955	0.353399	0.00061907
4209	1.81657	0.0138749	0.454908	0.184245	0.013947
4210	3.88308	0.0564277	0.846964	0.074508	0.00343665
4211	1.49993	0.0189662	0.438916	0.139769	0.00995327
4212	1.17793	0.0164312	0.401037	0.16849	0.0105479
4213	1.75619	0.0155649	0.348259	0.163005	0.0122714
4214	1.58104	0.0344298	0.250324	0.106385	0.00691189
4215	1.14633	0.0893705	0.237976	0.111303	0.00257585
4216	0.395817	0.0514849	0.1325	0.148389	0.00517221
4217	2.53526	2.02462	0.0514525	0.316317	0.00013168
4218	0.302573	0.00958342	0.134712	0.291058	0.0210772
4219	2.87727	0.0931618	0.46297	0.0747553	0.0022687
4220	2.00971	0.0154873	0.319586	0.157555	0.0126502
4221	1.28634	0.932228	0.0547695	0.176041	0.000404758
4222	0.493129	0.288201	0.410052	0.342286	0.000561055
4223	4.34264	0.748914	0.258248	0.117141	0.00028734
4224	1.38796	1.767	0.214097	0.482157	0.000100906
4225	0.351157	0.0362512	0.0888341	0.203787	0.00728487
4226	1.18224	0.0337063	0.697682	0.112445	0.00498034
4227	0.162739	0.0230162	0.0529258	0.383837	0.0114583
4228	0.955826	0.764297	0.0491455	0.245158	0.000416344
4229	1.17427	1.4772	0.0743975	0.764681	0.000146976
4230	0.267985	0.571526	0.0428934	0.675151	0.00038366
4231	1.54744	0.375182	1.11584	0.254735	0.000428252
4232	1.81389	0.398422	0.103163	0.131929	0.000744514
4233	0.577815	2.49566	0.0233919	1.41405	8.30165e-05
4234	1.24454	0.483194	0.134758	0.166948	0.000570969
4235	1.91318	0.577093	0.139878	0.155573	0.000397974
4236	1.76016	0.0778994	0.497801	0.0837492	0.00271277
4237	2.57057	2.37179	0.0636303	0.347482	9.53448e-05
4238	3.66496	3.92026	0.035053	0.320088	8.55294e-05
4239	0.605605	0.0341058	0.453696	0.152868	0.00502763
4240	1.77564	0.0107299	0.639868	0.216527	0.0172438
4241	0.590858	0.0357263	0.287852	0.159195	0.00479481
4242	1.20128	0.241466	0.832231	0.142446	0.000770402
4243	0.802363	0.0783581	0.178248	0.105248	0.0033574
4244	1.09022	0.074851	0.234929	0.10551	0.00314862
4245	0.426932	0.056487	0.128735	0.144376	0.00486426
4246	0.306967	0.0926611	0.111973	0.22749	0.00238268
4247	2.42891	0.0226316	0.61436	0.125675	0.00820291
4248	1.2765	0.10785	0.259423	0.0974215	0.00233133
4249	0.600887	0.143916	0.124805	0.151013	0.00175617
4250	0.289591	0.0590859	0.120875	0.171123	0.00425943
4251	0.722957	0.192333	0.134968	0.178396	0.00112419
4252	0.888021	0.066539	0.292374	0.136598	0.00258486
4253	0.815286	0.0686526	0.25424	0.125239	0.00319323
4254	0.670313	0.0578038	0.128998	0.108566	0.00479926
4255	0.566605	0.268465	0.0610143	0.216515	0.00103454
4256	1.5591	0.219572	0.248736	0.156887	0.000916422
4257	17.6938	1.23788	0.585227	0.0499493	0.000202796
4258	1.52556	0.497448	0.146874	0.133817	0.00053754
4259	0.31029	1.34371	0.0356537	1.93277	0.000142106
4260	1.25489	0.0516883	0.192044	0.115533	0.00428902
4261	0.777756	0.634507	0.0357479	0.320869	0.000534114
4262	0.887641	0.0215424	0.35826	0.177835	0.00869139
4263	1.86983	0.794186	0.0959433	0.13626	0.000392286
4264	0.713076	0.574743	0.037822	0.211178	0.000667165
4265	0.825548	0.0550643	0.245674	0.120286	0.00332493
4266	0.68696	0.0794659	0.252196	0.136968	0.00251662
4267	1.21392	0.194467	0.748835	0.143838	0.000862664
4268	2.07896	0.131543	0.318532	0.0661861	0.00173893
4269	0.639476	0.0469141	0.311088	0.154626	0.0042378
4270	1.30686	0.0224059	0.387503	0.158204	0.00800865
4271	1.18686	0.0984579	0.163625	0.121951	0.00234931
4272	1.00982	0.21006	2.00777	0.133955	0.000859989
4273	0.894398	0.0731656	0.172837	0.126563	0.00325836
4274	0.30823	1.17957	0.0224672	1.1225	0.000200251
4275	0.830512	0.0409865	0.251352	0.107586	0.00529506
4276	2.78358	0.519202	0.565646	0.125913	0.000320001
4277	0.809276	0.0256311	0.375385	0.152579	0.00670773
4278	0.290416	0.281847	0.0393826	0.258852	0.00133064
4279	1.57042	1.11059	0.0320819	0.18134	0.000405282
4280	0.600887	0.143916	0.124805	0.151013	0.00175617
4281	0.787885	0.111307	0.271214	0.171643	0.00152734
4282	0.722957	0.192333	0.134968	0.178396	0.00112419
4283	0.831706	0.0611186	0.289871	0.139325	0.00278069
4284	0.449333	0.0994573	0.132817	0.187679	0.00225184
4285	0.930682	0.120192	0.109519	0.132494	0.00223556
4286	0.885969	0.32509	0.0812345	0.189524	0.000824336
4287	1.18224	0.0337063	0.697682	0.112445	0.00498034
4288	17.6938	1.23788	0.585227	0.0499493	0.000202796
4289	0.851558	0.286205	0.0887375	0.125335	0.00113692
4290	0.31029	1.34371	0.0356537	1.93277	0.000142106
4291	1.51607	0.54307	0.0976213	0.143264	0.000592356
4292	0.337961	0.177836	0.0705416	0.223853	0.00170383
4293	1.88664	0.484442	0.135004	0.107313	0.000574637
4294	1.1338	0.608456	0.0405138	0.178437	0.000679514
4295	0.799461	0.10091	0.254145	0.127158	0.0021268
4296	1.62948	0.0568222	0.259404	0.0861021	0.00413094
4297	0.677984	0.0774906	0.260842	0.137969	0.00252108
4298	1.21392	0.194467	0.748835	0.143838	0.000862664
4299	1.59672	0.239754	0.218962	0.131609	0.000942364
4300	0.639476	0.0469141	0.311088	0.154626	0.0042378
4301	1.30686	0.0224059	0.387503	0.158204	0.00800865
4302	1.20452	0.307745	0.167963	0.113431	0.000874917
4303	1.37341	0.0127823	0.353436	0.201377	0.0137307
4304	1.09642	0.309256	0.266762	0.146628	0.000690286
4305	0.417294	0.107974	0.290973	0.190584	0.0016836
4306	0.683716	0.0231663	0.181555	0.143574	0.00982497
4307	0.31949	0.10006	0.102583	0.216679	0.00235893
4308	0.797748	0.151496	0.137792	0.127631	0.0017294
4309	1.38955	0.0771136	0.251086	0.100462	0.0027186
4310	8.1761	0.0311235	1.29794	0.096015	0.0062262
4311	0.076287	0.345174	0.138872	2.60742	0.000475159
4312	0.787885	0.111307	0.271214	0.171643	0.00152734
4313	1.17767	0.171967	0.107252	0.0926994	0.00191954
4314	0.847212	0.322517	0.288477	0.17424	0.000673479
4315	0.323217	0.065416	0.10266	0.205592	0.00348483
4316	1.31911	1.44276	0.201357	0.43693	0.000129339
4317	0.898715	0.354471	0.0596421	0.179949	0.000958492
4318	1.7522	0.596661	0.074701	0.130311	0.000570033
4319	0.382587	0.0883912	0.0640048	0.203965	0.0036687
4320	1.44128	0.0881154	0.183005	0.0893148	0.00294347
4321	1.40765	0.0320182	0.644892	0.130931	0.00618134
4322	0.532667	0.416234	0.0761827	0.490779	0.000484228
4323	0.844543	0.470089	0.0623702	0.253633	0.000624293
4324	1.6439	0.484534	0.0681536	0.11274	0.000831311
4325	2.24302	3.20472	0.0218829	0.374718	0.000112257
4326	0.666673	0.24107	0.0942518	0.205591	0.00105795
4327	1.62948	0.0568222	0.259404	0.0861021	0.00413094
4328	0.625971	0.0607652	0.358921	0.158707	0.00263837
4329	0.620113	0.333344	0.0587936	0.167255	0.0010033
4330	1.4466	0.0227645	0.464955	0.135324	0.00838102
4331	0.974181	0.0230624	0.191103	0.139244	0.00962967
4332	1.49993	0.0189662	0.438916	0.139769	0.00995327
4333	0.499969	0.0247762	0.36598	0.216619	0.0071853
4334	1.14655	0.0364776	0.21927	0.119865	0.00569104
4335	0.399373	0.125919	0.38883	0.217082	0.00147406
4336	0.477922	0.627147	0.0579015	0.42802	0.000414086
4337	1.64217	0.0154772	0.371804	0.160528	0.0129682
4338	0.402951	0.0168614	0.158381	0.248156	0.0119269
4339	0.729373	0.213343	0.0952271	0.131368	0.00135911
4340	2.02599	0.176577	0.19415	0.065545	0.00188547
4341	1.2157	0.163598	0.243286	0.151717	0.0012887
4342	0.076287	0.345174	0.138872	2.60742	0.000475159
4343	0.787885	0.111307	0.271214	0.171643	0.00152734
4344	1.17767	0.171967	0.107252	0.0926994	0.00191954
4345	0.294601	0.0349298	0.126308	0.226407	0.00637911
4346	1.13298	0.116022	0.391648	0.0953805	0.00166977
4347	0.470382	0.154938	0.164599	0.221633	0.00122498
4348	0.481611	0.14724	0.0755696	0.163373	0.00238791
4349	1.5027	0.166853	0.146051	0.105124	0.00172005
4350	0.621777	0.144373	0.0744037	0.127826	0.0025929
4351	1.06905	2.19246	0.063934	0.93797	9.71215e-05
4352	0.369462	0.354579	0.058484	0.493511	0.000609445
4353	0.908452	2.03732	0.0208519	0.585784	0.000153016
4354	0.37965	0.210406	0.106157	0.239962	0.0010485
4355	0.328683	0.0992342	0.0559684	0.147113	0.00386134
4356	0.443579	0.2136	0.0537528	0.153245	0.00191661
4357	8.35988	0.271499	12.4015	0.0534188	0.000677213
4358	4.56441	3.6188	0.0315012	0.23723	0.000107842
4359	1.21392	0.194467	0.748835	0.143838	0.000862664
4360	1.24886	0.207743	0.164681	0.127279	0.00129158
4361	0.947109	0.0266786	0.174221	0.142035	0.00862171
4362	0.969469	1.02604	0.0565241	0.502656	0.000249012
4363	1.20118	0.0156359	0.411677	0.17084	0.0108539
4364	0.759611	0.348336	0.0511219	0.194938	0.000991024
4365	0.911421	0.0323777	0.191028	0.138895	0.00741392
4366	0.978465	0.0686763	0.159356	0.131035	0.00322525
4367	0.89128	0.0489998	0.37594	0.123614	0.00358254
4368	4.011	0.238645	0.246331	0.0632956	0.00120185
4369	1.48893	0.0563827	0.728053	0.102758	0.00298642
4370	1.7496	0.0162253	1.16346	0.147927	0.0102855
4371	1.99372	0.0257807	19.1337	0.129144	0.00743315
4372	0.402695	0.066242	0.181994	0.158773	0.00309939
4373	0.289591	0.0590859	0.120875	0.171123	0.00425943
4374	0.638817	0.128413	0.268307	0.229802	0.00144744
4375	4.03738	0.773435	0.192957	0.109596	0.000325067
4376	1.01643	0.0711505	0.26728	0.101898	0.0034061
4377	0.759661	0.0523493	0.120776	0.124637	0.0050558
4378	0.906803	0.395953	0.0550716	0.194941	0.000861495
4379	4.62598	0.39706	0.378155	0.0730904	0.000519505
4380	0.433262	1.07107	0.0122021	0.721043	0.000319951
4381	0.393157	0.0901481	0.145822	0.191873	0.00255854
4382	0.887628	0.510229	0.047091	0.144688	0.000881977
4383	1.0461	0.192777	0.142218	0.124626	0.00128046
4384	0.390778	0.179123	0.0741741	0.208587	0.00171498
4385	1.02233	0.165521	0.146763	0.14544	0.00141895
4386	1.0331	0.132986	0.177596	0.124435	0.0016703
4387	1.20562	0.924021	0.20396	0.292639	0.000201514
4388	0.72834	0.568849	0.0555141	0.186721	0.000638781
4389	0.907957	0.434115	0.134767	0.280518	0.000478438
4390	1.96799	0.213769	0.140642	0.0693517	0.00168238
4391	0.737562	0.237147	0.1044	0.218051	0.000952142
4392	2.64981	0.217697	0.315603	0.0775174	0.0010276
4393	0.522606	0.0536493	0.115435	0.155258	0.00507926
4394	0.499969	0.0247762	0.36598	0.216619	0.0071853
4395	1.14655	0.0364776	0.21927	0.119865	0.00569104
4396	1.09642	0.309256	0.266762	0.146628	0.000690286
4397	0.939953	0.0201537	0.656273	0.159479	0.00829796
4398	1.68796	0.0327899	0.361937	0.102125	0.00633495
4399	0.402951	0.0168614	0.158381	0.248156	0.0119269
4400	1.08271	0.07705	0.384684	0.149788	0.00220232
4401	4.83409	0.0192123	0.989796	0.125758	0.00856259
4402	1.03603	0.075713	0.355526	0.159503	0.00234643
4403	0.540478	0.156202	0.129889	0.178607	0.00148165
4404	3.22978	0.221086	0.440314	0.0661138	0.000883486
4405	0.493129	0.288201	0.410052	0.342286	0.000561055
4406	0.973897	0.161795	0.328916	0.124996	0.00117506
4407	2.42805	0.290703	0.226849	0.096029	0.000909187
4408	1.4556	0.576271	0.0660375	0.218451	0.000478316
4409	0.733683	0.143785	0.198432	0.123784	0.00146371
4410	3.08296	4.1587	0.0603482	0.331037	6.5694e-05
4411	0.853869	1.11795	0.0420043	0.29281	0.000282823
4412	4.07853	1.53576	0.0650027	0.125423	0.000254377
4413	0.712571	1.0956	0.07107	0.684703	0.000177707
4414	0.939366	0.588639	0.110488	0.313458	0.000352486
4415	1.12916	1.20906	0.0316158	0.443682	0.000218301
4416	1.86983	0.794186	0.0959433	0.13626	0.000392286
4417	1.49338	0.805401	0.153912	0.186169	0.000291548
4418	0.662439	0.0399231	0.145989	0.151341	0.00552617
4419	1.00364	0.0981223	0.172422	0.0995896	0.00233476
4420	0.40181	0.0450462	0.227135	0.177792	0.00453991
4421	2.81899	0.0141288	1.70224	0.169633	0.0116876
4422	0.428045	1.71039	0.0222001	1.58028	0.000123762
4423	0.263651	0.134413	0.054901	0.463326	0.00174887
4424	0.196928	0.0437562	0.0823204	0.332094	0.00469417
4425	0.499969	0.0247762	0.36598	0.216619	0.0071853
4426	1.14655	0.0364776	0.21927	0.119865	0.00569104
4427	0.704305	0.0454156	0.202793	0.113736	0.0052003
4428	0.939953	0.0201537	0.656273	0.159479	0.00829796
4429	2.73646	0.0301407	0.682706	0.103635	0.00578817
4430	0.753509	0.0639301	0.14654	0.149699	0.00359347
4431	2.42891	0.0226316	0.61436	0.125675	0.00820291
4432	4.83409	0.0192123	0.989796	0.125758	0.00856259
4433	2.09031	0.0295691	0.499197	0.0998885	0.00589057
4434	1.67006	0.0709263	1.90733	0.0978086	0.00248639
4435	2.94573	0.909241	24.7182	0.169724	0.000197742
4436	0.915449	0.806015	0.0542961	0.255813	0.000412636
4437	4.83179	1.06417	0.229859	0.117855	0.000218858
4438	1.34183	0.146001	12.4394	0.143323	0.0010661
4439	0.470382	0.154938	0.164599	0.221633	0.00122498
4440	0.450367	0.19386	0.070011	0.163988	0.00169054
4441	1.96689	0.168124	0.158318	0.0712824	0.00210267
4442	0.278548	0.0579376	0.18612	0.223844	0.00368246
4443	1.54315	0.74508	0.127269	0.171851	0.000353183
4444	0.135573	0.0570761	0.0963926	0.330405	0.00382067
4445	0.160622	0.0695943	0.0646038	0.394685	0.00320782
4446	1.0833	0.0421951	0.224082	0.115227	0.0058465
4447	0.577815	2.49566	0.0233919	1.41405	8.30165e-05
4448	0.260521	0.300816	0.0509659	0.426398	0.000917296
4449	1.16977	0.900143	0.224187	0.302581	0.000200215
4450	1.25171	0.160713	0.239294	0.133723	0.00142233
4451	0.331135	0.153356	0.0452998	0.181792	0.00264712
4452	2.81899	0.0141288	1.70224	0.169633	0.0116876
4453	0.428045	1.71039	0.0222001	1.58028	0.000123762
4454	0.799004	0.132925	0.113735	0.0971761	0.00243051
4455	0.196928	0.0437562	0.0823204	0.332094	0.00469417
4456	0.499969	0.0247762	0.36598	0.216619	0.0071853
4457	0.980669	1.1616	0.226204	0.523312	0.000156819
4458	0.0844517	0.129211	0.0292853	0.540152	0.00226306
4459	0.445248	0.710952	0.0427587	0.464135	0.000419397
4460	2.73646	0.0301407	0.682706	0.103635	0.00578817
4461	0.769431	0.410727	0.0980068	0.17283	0.000678823
4462	0.667353	0.0457561	0.231111	0.163905	0.00450751
4463	2.45233	0.770709	0.0650402	0.0978272	0.00056963
4464	2.09031	0.0295691	0.499197	0.0998885	0.00589057
4465	0.447485	0.246367	0.110214	0.258055	0.000904518
4466	3.22978	0.221086	0.440314	0.0661138	0.000883486
4467	0.493129	0.288201	0.410052	0.342286	0.000561055
4468	0.409222	0.154286	0.0645777	0.186169	0.00195344
4469	1.20038	2.81453	0.14246	0.980057	6.82023e-05
4470	0.471549	0.406231	0.0356255	0.237991	0.000899188
4471	3.91835	0.859248	0.129653	0.0810506	0.000426403
4472	2.5858	3.23625	0.0375766	0.316849	0.000101071
4473	0.853869	1.11795	0.0420043	0.29281	0.000282823
4474	5.08288	2.06968	0.0649865	0.139663	0.000179458
4475	0.683274	0.844568	0.0745704	0.57816	0.000238284
4476	0.531572	0.0408417	0.162866	0.139957	0.00628675
4477	1.60778	0.112893	0.201502	0.0765435	0.00222226
4478	0.703324	0.0711098	0.185122	0.130516	0.00345943
4479	0.653958	0.0986111	0.153313	0.123191	0.00243831
4480	0.936136	0.543157	0.14035	0.442327	0.000331882
4481	0.13705	0.0127059	0.125425	0.457486	0.0153022
4482	0.987872	0.0400883	0.200151	0.113598	0.00563119
4483	1.08372	0.0648557	0.340743	0.130929	0.00267178
4484	1.47406	0.0224496	0.566122	0.142334	0.00775991
4485	0.799004	0.132925	0.113735	0.0971761	0.00243051
4486	0.196928	0.0437562	0.0823204	0.332094	0.00469417
4487	0.633759	0.578321	0.0769481	0.484783	0.00035378
4488	1.11481	0.3409	2.10737	0.171519	0.000480242
4489	1.28444	0.0257244	0.318161	0.136566	0.00731682
4490	0.445068	0.710697	0.0427578	0.464195	0.000419525
4491	1.04097	0.201521	0.183063	0.178793	0.00110681
4492	1.74417	0.0184341	0.765252	0.144943	0.00935017
4493	0.634001	0.0327791	0.282809	0.166532	0.00627064
4494	0.659234	0.0106479	0.277906	0.260507	0.0165269
4495	6.41665	0.555463	0.536617	0.0616712	0.000455664
4496	2.00971	0.0154873	0.319586	0.157555	0.0126502
4497	0.437202	0.0218293	0.15414	0.167845	0.00982667
4498	0.994088	0.354989	0.0739375	0.167038	0.000895639
4499	0.316586	0.0661845	0.101026	0.200655	0.00353271

## Sheet: Panel D
Ydj1 mobility (FLIP analysis)
Growth rate	mobility	CL (0.05)
0.234	0.77264	0.0663092
0.103	1.39403	0.157795
0.208	0.61568	0.0212003
0.105	1.06752	0.0977847
0.194	0.813383	0.0778653
0.209	0.807634	0.0703112
0.25	0.68144	0.0431444
0.132	1.18725	0.159065
0.163	1.16708	0.112971
0.081	1.49353	0.1722
0.181	0.8278	0.0569401
0.278	0.718688	0.0428146
0.158	1.3264	0.14333
0.2	0.897467	0.0735863
0.121	1.21148	0.102441
0.226	1	0.047396
0.206	0.813932	0.0677866
0.071	1.64508	0.248246
0.19	1.03457	0.0813045
0.139	1.05192	0.0940319
0.185	1.02827	0.0938796
0.189	1.05594	0.0774853
0.123	1.42224	0.170208
0.0905	1.37966	0.134115
0.124	1.12668	0.102514
0.308	0.593427	0.0319886
0.19	1.04964	0.114257
0.156	1.20769	0.112238
0.243	0.838465	0.056288
0.153	0.996605	0.0517032
0.184	0.675826	0.0350265
0.212	0.646231	0.0307033
0.208	0.908735	0.0656335
0.148	0.939766	0.0664807
0.233	1.053	0.0684209
0.243	0.693136	0.0310774
0.399	0.541471	0.017199
0.211	1.00585	0.079949
0.177	1.01552	0.0823762
0.104	1.48253	0.187503
0.17	0.955886	0.0681315
0.161	1.2637	0.0765589
0.154	1.10762	0.0636079
0.198	1.25378	0.0939781
0.261	1.07768	0.106857
0.155	1.245	0.143691
0.191	0.88389	0.0855894
0.222	1.07631	0.0888788
0.214	0.752589	0.0557823
0.325	0.462773	0.0183987

## Sheet: Panel F
Ydj1 diffusion (FCS analysis)
Experimental				Fitted
Growth rate	D	se		Growth rate	D	sd
0.0543216	6.78147	1.43287		0.0533071	6.78948	0.78324
0.0809643	7.9674	0.853472		0.0837291	5.98531	0.677789
0.0951402	7.34525	0.678302		0.104151	5.55849	0.572339
0.096	5.01671	0.610203		0.121307	5.25298	0.507949
0.100866	6.89167	0.584801		0.131255	5.09415	0.478953
0.103155	3.78923	0.256653		0.142703	4.92573	0.45203
0.105833	5.79419	0.543134		0.179738	4.46671	0.401298
0.118571	8.2291	2.02522		0.18486	4.4118	0.397594
0.119901	3.82844	0.63966		0.2059	4.20402	0.38815
0.125708	6.49418	0.757427		0.221052	4.07001	0.385735
0.128333	3.28419	0.227336		0.245333	3.87807	0.386791
0.13009	5.09482	0.390239		0.250923	3.8374	0.387626
0.131729	3.46941	0.259542		0.275118	3.67442	0.392806
0.131794	5.54232	0.50737		0.299885	3.52681	0.399606
0.13679	7.36881	0.59259		0.351879	3.26671	0.414819
0.139309	5.00927	0.720805		0.378141	3.1557	0.421985
0.157006	5.15468	0.492553		0.424404	3.07944	0.429152
0.157424	5.47046	0.494885
0.15784	6.07856	0.604941
0.158107	3.08644	0.226172
0.166809	7.15722	0.863661
0.173592	4.99171	0.37448
0.176667	3.12163	0.207498
0.177134	6.80404	1.15605
0.178441	2.61172	0.487036
0.17845	5.34245	0.441439
0.188333	3.48633	0.285863
0.19813	3.71916	0.308234
0.201368	2.66426	0.292454
0.202667	4.10439	0.249737
0.215021	3.33276	0.277687
0.215667	2.56251	0.205642
0.2175	2.63805	0.212579
0.221052	5.41586	0.453139
0.224762	5.15855	0.639612
0.228548	5.77924	0.393566
0.232954	3.16393	0.164692
0.238333	4.0178	0.348463
0.245333	4.0567	0.327565
0.25186	2.19492	0.306282
0.2525	3.40197	0.433929
0.260727	4.52316	0.613782
0.260819	4.15728	0.27728
0.268257	4.50776	0.490843
0.269167	3.90713	0.522423
0.273675	4.79713	0.306237
0.290833	4.17489	0.389239
0.293342	4.3694	0.608434
0.296279	4.65542	0.432213
0.301667	3.26232	0.314707
0.303333	3.23784	0.358984
0.315512	4.25706	0.354258
0.320833	1.71517	0.118589
0.330424	3.12103	0.180515
0.355833	2.3377	0.185452
0.357923	1.84299	0.378705
0.373333	4.22015	0.53247
0.420667	2.01823	0.814893

## Sheet: Panel G
Budding volumes (um3)
Experimental			Fitted
Growth rate	Vb		Growth rate	Vb	sd
0.122903	41.855		0.0241667	25.1333	3.81751
0.156186	39.55		0.0383333	26.3585	3.50227
0.0831383	28.18		0.0525	27.6048	3.18206
0.115781	32.5067		0.0666667	28.8683	2.86045
0.190893	46.3433		0.0808333	30.1457	2.54165
0.199124	43.38		0.095	31.4345	2.23121
0.0997005	36.705		0.109167	32.7326	1.93722
0.15977	39.33		0.123333	34.0385	1.6722
0.20694	45.37		0.1375	35.3509	1.45572
0.162298	37.4067		0.151667	36.6688	1.31533
0.173397	36.1133		0.165833	37.9913	1.27924
0.177744	37.87		0.18	39.3177	1.35806
0.150432	36.6767		0.194167	40.6475	1.53589
0.126274	35.5433		0.208333	41.9802	1.78462
0.160589	44.6567		0.2225	43.3155	2.07988
0.143257	34.7467		0.236667	44.6529	2.40531
0.146316	44.47		0.250833	45.9922	2.75076
0.153792	37.17		0.265	47.3332	3.10999
0.156157	36.7433		0.279167	48.6757	3.47906
0.187214	38.7633		0.293333	50.0194	3.85544
0.191723	41.5333		0.3075	51.3644	4.23739
0.139789	35.33		0.321667	52.7103	4.62372
0.222326	43.71		0.335833	54.0572	5.01357
0.131726	43.5867
0.13106	36.0767
0.158777	36.44
0.19904	40.84
0.169375	34.17
0.154831	37.8033
0.148308	40.5033
0.140759	38.02
0.20151	41.3267
0.194147	47.15
0.117603	35.5067
0.183958	40.95
0.169057	37.7
0.111807	37.13
0.167716	36.75
0.114688	39.1567
0.147873	35.65
0.193411	45.3067
0.198988	47.3767
0.181897	36.79
0.19083	39.8433
0.163146	37.9833
0.127952	31.6267
0.138597	37.5233
0.185205	42.6967
0.17362	41.9067
0.19904	40.84
0.104335	29.2767
0.144408	36.13
0.146627	41.0133
0.121677	36.3833
0.141597	32.9767
0.212685	42.035
0.185968	40.9567
0.15241	38.34
0.171114	37.0367
0.156556	36.09
0.143298	41.6667
0.166277	35.78
0.210912	42.1867
0.122587	34.5467
0.0513108	25.77
0.204512	46.0633
0.120657	38.7667
0.12857	35.51
0.181175	40.66
0.209009	43.9033
0.131815	37.8633
0.114012	38.12
0.182171	43.1833
0.0683842	27.9633
0.192531	44.1833
0.164592	48.78
0.167176	35.64
0.15263	36.22
0.113691	34.7
0.157862	36.7767
0.18193	37.56
0.158499	34.4967
0.194786	48.645
0.16332	36.7967
0.168095	35.7967
0.119064	29.9533
0.143547	33.2833
0.0957992	31.7233
0.194119	37.61
0.178741	41.0533
0.229014	44.0367
0.0898119	29.8133
0.0905173	30.8333
0.124839	28.8
0.105635	33.8633
0.136688	43.745
0.158253	42.3467
0.184766	40.02
0.188333	41.4467
0.148178	41.69
0.145415	35.2833
0.178592	40.5133
0.133986	32.88
0.181849	43.3633
0.0882349	35.8533
0.125117	31.99
0.127293	39.79
0.111266	37.3633
0.140926	37.5433
0.0929787	23.0033
0.202706	40.6267
0.127886	36.28
0.165346	40.33
0.205279	42.6267
0.0938656	25.6667
0.159725	38.17
0.197826	46.2667
0.1622	39.0733
0.134723	37.1967
0.170616	40.5533
0.184494	49.05
0.139281	33.3133
0.203961	38.88
0.058759	22.4833
0.239133	45.42
0.140805	35.7533
0.152575	37.6667
0.169166	37.4367
0.0937721	28.7067
0.0924652	26.2567
0.17767	36.72
0.148532	34.6833
0.154345	45.64
0.129766	41.6233
0.15089	34.9233
0.142774	38.8567
0.170959	42.4933
0.125982	34.74
0.1306	43.19
0.0603484	26.4667
0.180097	37.665
0.113412	36.1433
0.0921613	33.3467
0.130196	45.8367
0.13978	29.8833
0.0943167	30.4533
0.142004	38.29
0.104278	30.8233
0.164319	43.16
0.186846	42.7567
0.211102	41.7
0.168185	37.21
0.16692	36.1133
0.21731	46.96
0.144303	36.0133
0.254793	47.4367
0.115476	40.1133
0.146331	46.4
0.192375	41.6133
0.172519	33.8333
0.206662	41.4533
0.190903	40.0267
0.194754	39.8433
0.155452	35.06
0.12294	37.2633
0.115834	36.6667
0.13074	35.4
0.230363	42.8567
0.0893011	36.1933
0.260752	47.0067
0.164174	38.5267
0.141589	36.8
0.144491	30.0733
0.193018	45.76
0.141666	39.93
0.141929	38.08
0.287427	51.42
0.191814	44.99
0.206784	38.8633
0.220491	44.7667
0.161829	43.6267
0.149953	40.775
0.157671	37.0967
0.15166	40.95
0.121442	31.43
0.132235	33.71
0.138295	35.4733
0.180848	35.5167
0.100898	36.37
0.106911	40.5533
0.151023	36.9233
0.184617	43.2467
0.172371	36.2733
0.1283	40.5267
0.135351	28.5367
0.133903	34.3867
0.0923663	27.62
0.162531	39.5167
0.0630399	23.1733
0.1653	45.41
0.195473	35.0633
0.116151	33.95
0.0654923	29.41
0.113431	30.6133
0.175376	41.4633
0.113334	36.99
0.176146	41.3467
0.166325	45.94
0.15886	36.52
0.155081	34.12
0.208415	38.1667
0.141678	40.1
0.135766	31.87
0.0994253	29.65
0.166498	37.11
0.0914392	28.9567
0.0582044	27.7733
0.127705	35.26
0.0710356	27.2267
0.0799187	23.4633
0.139451	38.49
0.0856898	22.955
0.124791	29.9467
0.0528067	27.84
0.106162	27.03
0.162287	36.9067
0.165487	32.45
0.209783	46.5633
0.12582	31.8033
0.0861288	31
0.188656	40.1133
0.084925	25.6667
0.114372	34.7033
0.119083	30.5267
0.142406	36.34
0.1378	32.05
0.0939599	30.82
0.107324	29.3233
0.17175	39.1733
0.30313	54.585
0.151665	33.7133
0.0970609	32.6833
0.152681	41.74
0.229624	47.4233
0.0434248	24.02
0.121185	37.86
0.168838	37.2167
0.0221979	23.08
0.0612284	28.4133
0.190588	45.27

## Sheet: Panel H
mCitrine-Cln3-11A nuclear to cytoplasmic ratios (NtoC)
wt (experimental)			ydj1 (experimental)			wt (fitted)
Growth rate	NtoC		Growth rate	NtoC		Growth rate	NtoC	sd
0.0673333	3.08927		0.0875857	0.73297		0.109	4.2838	1.27822
0.104619	3.66373		0.0906767	0.982814		0.1585	3.80663	1.19605
0.107667	3.9095		0.142039	1.21527		0.208	3.42024	1.11544
0.131245	4.71836		0.170594	0.944807		0.2575	3.10249	1.04075
0.155571	3.78051		0.18111	1.08243		0.307	2.83734	0.973089
0.186812	3.84286		0.204237	0.671991		0.3565	2.61309	0.912309
0.196388	3.52601		0.226732	0.730096		0.406	2.42117	0.857825
0.219323	4.56391		0.237632	0.82214		0.4555	2.25518	0.808931
0.232713	2.48374		0.245845	1.07838		0.505	2.11026	0.764941
0.249436	2.82652		0.262101	1.12458		0.5545	1.98269	0.725235
0.276356	2.95399		0.263732	0.823085		0.604	1.86955	0.689266
0.286524	3.08318		0.292653	0.800177		0.6535	1.76855	0.656566
0.2884	2.69059		0.303493	1.05656		0.703	1.67785	0.626729
0.300462	2.5382		0.308186	0.862095		0.7525	1.59595	0.599415
0.300909	4.68834		0.311436	1.25528		0.802	1.52164	0.574326
0.301429	3.42338		0.313048	0.8835
0.301833	3.2907		0.315329	0.372859
0.310421	3.33843		0.317748	1.18743
0.320113	2.18969		0.332567	0.587612
0.326154	2.05381		0.336593	0.773042
0.330901	2.6264		0.343085	1.25906
0.331413	3.51926		0.344115	0.854453
0.331988	4.06979		0.34988	0.829605
0.332914	3.26015		0.373243	1.34371
0.335949	2.98481		0.37581	1.55347
0.336802	4.02026		0.37964	0.839677
0.338643	2.11904		0.39355	0.74899
0.34024	3.63057		0.399107	1.07738
0.351657	3.8128		0.405076	1.19811
0.354694	1.8735		0.419439	0.928784
0.361127	3.64105		0.422372	0.858069
0.366017	3.12615		0.424055	1.12618
0.367189	2.694		0.430066	0.501981
0.373372	3.03192		0.432196	0.935394
0.384575	2.02713		0.43395	1.29214
0.399042	2.59778		0.434253	1.11091
0.40075	2.26594		0.435729	1.17855
0.409988	2.02833		0.436372	0.932926
0.410479	2.17171		0.437929	1.30586
0.418568	2.13217		0.440093	1.6689
0.420793	2.67426		0.444021	0.867121
0.424196	1.65091		0.446551	0.521675
0.437	3.1838		0.449181	0.819505
0.4389	3.27266		0.456651	0.797184
0.439692	1.97055		0.457109	1.05716
0.447551	1.84912		0.464182	1.49636
0.447563	2.07864		0.480483	0.443869
0.450745	4.83824		0.483277	0.840653
0.457021	3.17771		0.485492	0.867863
0.461049	2.13086		0.491162	0.625465
0.465109	2.05354		0.492694	1.1418
0.472133	2.60333		0.505806	1.1197
0.483643	3.55655		0.50778	0.937634
0.49093	2.45304		0.513506	1.16532
0.493379	1.97524		0.530586	0.943439
0.494706	3.24998		0.531002	0.846365
0.499105	1.86024		0.534184	0.827126
0.515164	3.25121		0.536708	0.790115
0.51967	3.72022		0.552331	0.962306
0.522791	1.39142		0.558347	0.786536
0.534	2.1662		0.558935	0.820155
0.535308	2.66809		0.558941	1.17643
0.545956	0.783567		0.562828	1.1912
0.554702	2.60409		0.571387	1.21813
0.562	2.17323		0.573761	0.667528
0.562998	1.85078		0.597647	1.24073
0.6185	3.46312		0.611082	0.910864
0.727061	1.29265		0.618101	0.853484
			0.621953	1.44639
			0.623112	1.10122
			0.627253	1.1866
			0.632408	0.926543
			0.646785	1.06256
			0.649019	0.954558
			0.655407	1.11863
			0.664919	0.742223
			0.672435	1.32469
			0.672936	0.955329
			0.680379	1.08516
			0.680588	1.0052
			0.684553	1.16569
			0.713407	1.08084
			0.725447	0.878924
			0.740632	0.771602
			0.744373	0.916501
